# Supplementary material for: Poly[bis­{μ-N′-[(pyridin-4-yl)methyl­idene]benzohydrazidato}copper(II)]
Source: Acta Crystallogr Sect E Struct Rep Online. 2013 Jun 15;69(Pt 7):m383. doi: 10.1107/S1600536813015882 (PMC3772419; doi:10.1107/S1600536813015882)
Supplement: Supplementary file 1 [file e-69-0m383-sup1.cif]

##############################################################################
#                                                                            #
# This CIF contains the data in a paper accepted for publication in          #
# Acta Crystallographica Section E. It conforms to the requirements of       #
# Notes for Authors for Acta Crystallographica Section E, and has been       #
# peer reviewed under the auspices of the IUCr Commission on Journals.       #
#                                                                            #
# Full details of the Crystallographic Information File format               #
# are given in the paper "The Crystallographic Information File (CIF):       #
# a New Standard Archive File for Crystallography" by S. R. Hall, F. H.      #
# Allen and I. D. Brown [Acta Cryst. (1991), A47, 655-685].                  #
#                                                                            #
# The current version of the core CIF dictionary is obtainable from          #
# ftp://ftp.iucr.org/pub/cif_core.dic.                                       #
#                                                                            #
# Software is freely available for graphical display of the structure(s)     #
# in this CIF. For information consult the CIF software page                 #
# http://www.iucr.org/resources/cif/software.                                #
#                                                                            #
# This file may be used for bona fide research purposes within the           #
# scientific community so long as proper attribution is given to the journal # 
# article from which it was obtained.                                        #
#                                                                            #
##############################################################################
data_I
_audit_creation_method     SHELXL-97
_chemical_name_systematic
;
Poly[bis{\m-<i>N</i>'-[(pyridin-4-yl)methylidene]benzohydrazidato}copper(II)]
;
_chemical_name_common     ?
_chemical_formula_moiety     'C26 H20 Cu N6 O2'
_chemical_formula_sum     'C26 H20 Cu N6 O2'
_chemical_formula_iupac     '[Cu (C13 H10 N3 O)2]'
_chemical_formula_weight     512.02
_chemical_melting_point     ?
_symmetry_cell_setting     monoclinic
_symmetry_space_group_name_H-M     'C 2/c'
_symmetry_space_group_name_Hall     '-C 2yc'
loop_
    _symmetry_equiv_pos_as_xyz
    'x, y, z'
    '-x, y, -z+1/2'
    'x+1/2, y+1/2, z'
    '-x+1/2, y+1/2, -z+1/2'
    '-x, -y, -z'
    'x, -y, z-1/2'
    '-x+1/2, -y+1/2, -z'
    'x+1/2, -y+1/2, z-1/2'
_cell_length_a     12.288(3)
_cell_length_b     13.349(3)
_cell_length_c     14.244(3)
_cell_angle_alpha     90.00
_cell_angle_beta     113.39(3)
_cell_angle_gamma     90.00
_cell_volume     2144.5(10)
_cell_formula_units_Z     4
_cell_measurement_reflns_used     ?
_cell_measurement_theta_min     ?
_cell_measurement_theta_max     ?
_cell_measurement_temperature     173(2)
_exptl_crystal_description     Block
_exptl_crystal_colour     Brown
_exptl_crystal_size_max     0.40
_exptl_crystal_size_mid     0.20
_exptl_crystal_size_min     0.12
_exptl_crystal_density_diffrn     1.586
_exptl_crystal_density_meas     ?
_exptl_crystal_density_method     'not measured'
_exptl_crystal_F_000     1052
_exptl_absorpt_coefficient_mu     1.058
_exptl_absorpt_correction_type     multi-scan
_exptl_absorpt_process_details     '(CrystalClear; Rigaku, 2007)'
_exptl_absorpt_correction_T_min     0.8431
_exptl_absorpt_correction_T_max     1.000
_exptl_special_details     ?
_diffrn_ambient_temperature     173(2)
_diffrn_radiation_type     MoK\a
_diffrn_radiation_wavelength     0.71073
_diffrn_radiation_source     'fine-focus sealed tube'
_diffrn_radiation_monochromator     graphite
_diffrn_measurement_device_type     'Rigaku Mercury CCD area-detector'
_diffrn_measurement_method     '\w scan'
_diffrn_detector_area_resol_mean     ?
_diffrn_reflns_number     10356
_diffrn_reflns_av_R_equivalents     0.0345
_diffrn_reflns_av_sigmaI/netI     0.0279
_diffrn_reflns_theta_min     3.05
_diffrn_reflns_theta_max     27.48
_diffrn_reflns_theta_full     27.48
_diffrn_measured_fraction_theta_max     0.998
_diffrn_measured_fraction_theta_full     0.998
_diffrn_reflns_limit_h_min     -15
_diffrn_reflns_limit_h_max     15
_diffrn_reflns_limit_k_min     -17
_diffrn_reflns_limit_k_max     17
_diffrn_reflns_limit_l_min     -18
_diffrn_reflns_limit_l_max     18
_diffrn_standards_number     ?
_diffrn_standards_interval_count     ?
_diffrn_standards_interval_time     ?
_diffrn_standards_decay_%     ?
_refine_special_details
;
Refinement of <i>F</i>^2^ against ALL reflections. The weighted <i>R</i>-factor
<i>wR</i> and goodness of fit <i>S</i> are based on <i>F</i>^2^, conventional
<i>R</i>-factors <i>R</i> are based on <i>F</i>, with <i>F</i> set to zero for
negative <i>F</i>^2^. The threshold expression of <i>F</i>^2^ >
\s(<i>F</i>^2^) is used only for calculating <i>R</i>-factors(gt) <i>etc</i>.
and is not relevant to the choice of reflections for refinement.
<i>R</i>-factors based on <i>F</i>^2^ are statistically about twice as large
as those based on <i>F</i>, and <i>R</i>- factors based on ALL data will be
even larger.
;
_reflns_number_total     2460
_reflns_number_gt     2033
_reflns_threshold_expression     I>2sigma(I)
_refine_ls_structure_factor_coef     Fsqd
_refine_ls_matrix_type     full
_refine_ls_R_factor_all     0.0433
_refine_ls_R_factor_gt     0.0327
_refine_ls_wR_factor_gt     0.0758
_refine_ls_wR_factor_ref     0.0799
_refine_ls_goodness_of_fit_ref     1.053
_refine_ls_restrained_S_all     1.053
_refine_ls_number_reflns     2460
_refine_ls_number_parameters     160
_refine_ls_number_restraints     0
_refine_ls_hydrogen_treatment     constr
_refine_ls_weighting_scheme     calc
_refine_ls_weighting_details
         'calc w=1/[\s^2^(Fo^2^)+(0.0380P)^2^+1.4497P] where P=(Fo^2^+2Fc^2^)/3'
_atom_sites_solution_hydrogens     geom
_atom_sites_solution_primary     direct
_atom_sites_solution_secondary     difmap
_refine_ls_shift/su_max     0.000
_refine_ls_shift/su_mean     0.000
_refine_diff_density_max     0.334
_refine_diff_density_min     -0.190
_refine_ls_extinction_method     none
_refine_ls_extinction_coef     ?
loop_
    _atom_type_symbol
    _atom_type_description
    _atom_type_scat_dispersion_real
    _atom_type_scat_dispersion_imag
    _atom_type_scat_source
    'C' 'C' 0.0033 0.0016
                         'International Tables Vol C Tables 4.2.6.8 and 6.1.1.4'
    'H' 'H' 0.0000 0.0000
                         'International Tables Vol C Tables 4.2.6.8 and 6.1.1.4'
    'Cu' 'Cu' 0.3201 1.2651
                         'International Tables Vol C Tables 4.2.6.8 and 6.1.1.4'
    'N' 'N' 0.0061 0.0033
                         'International Tables Vol C Tables 4.2.6.8 and 6.1.1.4'
    'O' 'O' 0.0106 0.0060
                         'International Tables Vol C Tables 4.2.6.8 and 6.1.1.4'
_computing_data_collection     'CrystalClear (Rigaku, 2007)'
_computing_cell_refinement     'CrystalClear (Rigaku, 2007)'
_computing_data_reduction     'CrystalClear (Rigaku, 2007)'
_computing_structure_solution     'SHELXS97 (Sheldrick, 2008)'
_computing_structure_refinement     'SHELXL97 (Sheldrick, 2008)'
_computing_molecular_graphics     'SHELXTL (Sheldrick, 2008)'
_computing_publication_material     'SHELXL97 (Sheldrick, 2008)'
loop_
    _atom_site_type_symbol
    _atom_site_label
    _atom_site_fract_x
    _atom_site_fract_y
    _atom_site_fract_z
    _atom_site_U_iso_or_equiv
    _atom_site_adp_type
    _atom_site_calc_flag
    _atom_site_refinement_flags
    _atom_site_occupancy
    _atom_site_symmetry_multiplicity
    _atom_site_disorder_assembly
    _atom_site_disorder_group
    Cu Cu1 0.2500 0.2500 0.0000 0.03006(12) Uani d S 1 2 . .
    O O1 0.07807(11) 0.24346(9) -0.06638(10) 0.0309(3) Uani d . 1 1 . .
    N N3 0.27033(14) -0.10391(12) 0.38950(12) 0.0319(4) Uani d . 1 1 . .
    N N2 0.21900(13) 0.15245(10) 0.09372(11) 0.0246(3) Uani d . 1 1 . .
    N N1 0.09996(13) 0.13652(11) 0.06875(12) 0.0278(3) Uani d . 1 1 . .
    C C13 0.38186(16) -0.00109(14) 0.32256(15) 0.0323(4) Uani d . 1 1 . .
    H H13 0.4576 0.0211 0.3281 0.039 Uiso calc R 1 1 . .
    C C10 0.17175(16) 0.00125(14) 0.24281(15) 0.0321(4) Uani d . 1 1 . .
    H H10 0.0988 0.0242 0.1923 0.038 Uiso calc R 1 1 . .
    C C11 0.17304(17) -0.06719(15) 0.31632(15) 0.0346(4) Uani d . 1 1 . .
    H H11 0.0988 -0.0896 0.3143 0.042 Uiso calc R 1 1 . .
    C C9 0.27962(16) 0.03584(13) 0.24435(14) 0.0265(4) Uani d . 1 1 . .
    C C7 0.03622(16) 0.18736(13) -0.01562(14) 0.0258(4) Uani d . 1 1 . .
    C C12 0.37330(17) -0.06991(15) 0.39198(15) 0.0329(4) Uani d . 1 1 . .
    H H12 0.4444 -0.0941 0.4440 0.039 Uiso calc R 1 1 . .
    C C1 -0.16555(18) 0.23105(14) -0.13975(16) 0.0339(4) Uani d . 1 1 . .
    H H1 -0.1296 0.2705 -0.1751 0.041 Uiso calc R 1 1 . .
    C C6 -0.09470(16) 0.17841(13) -0.05313(14) 0.0278(4) Uani d . 1 1 . .
    C C8 0.29530(15) 0.10671(13) 0.17138(14) 0.0265(4) Uani d . 1 1 . .
    H H8 0.3756 0.1211 0.1839 0.032 Uiso calc R 1 1 . .
    C C3 -0.34020(18) 0.16951(16) -0.12463(17) 0.0405(5) Uani d . 1 1 . .
    H H3 -0.4241 0.1675 -0.1482 0.049 Uiso calc R 1 1 . .
    C C4 -0.27127(19) 0.11491(17) -0.03975(18) 0.0418(5) Uani d . 1 1 . .
    H H4 -0.3079 0.0743 -0.0058 0.050 Uiso calc R 1 1 . .
    C C2 -0.28764(18) 0.22705(15) -0.17542(17) 0.0389(5) Uani d . 1 1 . .
    H H2 -0.3352 0.2638 -0.2347 0.047 Uiso calc R 1 1 . .
    C C5 -0.14871(17) 0.11890(15) -0.00365(16) 0.0362(4) Uani d . 1 1 . .
    H H5 -0.1015 0.0810 0.0549 0.043 Uiso calc R 1 1 . .
loop_
    _atom_site_aniso_label
    _atom_site_aniso_U_11
    _atom_site_aniso_U_22
    _atom_site_aniso_U_33
    _atom_site_aniso_U_12
    _atom_site_aniso_U_13
    _atom_site_aniso_U_23
    Cu1 0.02433(17) 0.0392(2) 0.02625(18) -0.00444(14) 0.00965(13) 0.01200(14)
    O1 0.0302(6) 0.0357(7) 0.0279(7) -0.0040(6) 0.0128(6) 0.0066(5)
    N3 0.0378(9) 0.0309(8) 0.0280(9) 0.0025(7) 0.0141(7) 0.0053(6)
    N2 0.0270(7) 0.0247(7) 0.0247(8) -0.0015(6) 0.0130(6) -0.0002(6)
    N1 0.0257(7) 0.0301(8) 0.0282(8) -0.0026(6) 0.0113(6) 0.0050(6)
    C13 0.0284(9) 0.0358(10) 0.0337(11) 0.0008(8) 0.0136(8) 0.0044(8)
    C10 0.0285(9) 0.0346(9) 0.0307(10) 0.0012(8) 0.0090(8) 0.0077(8)
    C11 0.0315(10) 0.0369(10) 0.0363(11) -0.0004(8) 0.0144(9) 0.0088(8)
    C9 0.0309(9) 0.0235(8) 0.0262(9) 0.0025(7) 0.0125(8) 0.0013(7)
    C7 0.0314(9) 0.0238(8) 0.0247(9) -0.0023(7) 0.0139(8) -0.0017(7)
    C12 0.0320(9) 0.0353(10) 0.0289(10) 0.0065(8) 0.0094(8) 0.0072(8)
    C1 0.0352(10) 0.0333(10) 0.0337(11) -0.0001(8) 0.0143(9) 0.0064(8)
    C6 0.0308(9) 0.0272(9) 0.0276(10) -0.0028(7) 0.0139(8) -0.0006(7)
    C8 0.0279(9) 0.0265(8) 0.0272(9) 0.0003(7) 0.0133(8) 0.0017(7)
    C3 0.0301(10) 0.0448(12) 0.0471(13) -0.0040(9) 0.0159(9) -0.0033(9)
    C4 0.0391(11) 0.0462(12) 0.0455(12) -0.0106(10) 0.0227(10) 0.0031(10)
    C2 0.0340(10) 0.0396(11) 0.0382(12) 0.0031(9) 0.0092(9) 0.0068(8)
    C5 0.0350(10) 0.0402(11) 0.0339(11) -0.0026(9) 0.0141(9) 0.0080(8)
_geom_special_details
;
All e.s.d.'s (except the e.s.d. in the dihedral angle between two l.s. planes)
are estimated using the full covariance matrix. The cell e.s.d.'s are taken
into account individually in the estimation of e.s.d.'s in distances, angles
and torsion angles; correlations between e.s.d.'s in cell parameters are only
used when they are defined by crystal symmetry. An approximate (isotropic)
treatment of cell e.s.d.'s is used for estimating e.s.d.'s involving l.s.
planes.
;
loop_
    _geom_bond_atom_site_label_1
    _geom_bond_atom_site_label_2
    _geom_bond_site_symmetry_2
    _geom_bond_distance
    _geom_bond_publ_flag
    Cu1 O1 7 1.9440(15) ?
    Cu1 O1 . 1.9440(15) ?
    Cu1 N2 7 2.0066(14) ?
    Cu1 N2 . 2.0066(14) ?
    O1 C7 . 1.282(2) ?
    N3 C11 . 1.329(2) ?
    N3 C12 . 1.331(2) ?
    N2 C8 . 1.285(2) ?
    N2 N1 . 1.378(2) ?
    N1 C7 . 1.331(2) ?
    C13 C12 . 1.384(3) ?
    C13 C9 . 1.397(3) ?
    C13 H13 . 0.9500 ?
    C10 C11 . 1.385(3) ?
    C10 C9 . 1.395(3) ?
    C10 H10 . 0.9500 ?
    C11 H11 . 0.9500 ?
    C9 C8 . 1.474(2) ?
    C7 C6 . 1.485(2) ?
    C12 H12 . 0.9500 ?
    C1 C2 . 1.381(3) ?
    C1 C6 . 1.386(3) ?
    C1 H1 . 0.9500 ?
    C6 C5 . 1.393(3) ?
    C8 H8 . 0.9500 ?
    C3 C4 . 1.377(3) ?
    C3 C2 . 1.379(3) ?
    C3 H3 . 0.9500 ?
    C4 C5 . 1.386(3) ?
    C4 H4 . 0.9500 ?
    C2 H2 . 0.9500 ?
    C5 H5 . 0.9500 ?
loop_
    _geom_angle_atom_site_label_1
    _geom_angle_atom_site_label_2
    _geom_angle_atom_site_label_3
    _geom_angle_site_symmetry_1
    _geom_angle_site_symmetry_3
    _geom_angle
    _geom_angle_publ_flag
    O1 Cu1 O1 7 . 180.0 ?
    O1 Cu1 N2 7 7 80.66(6) ?
    O1 Cu1 N2 . 7 99.34(6) ?
    O1 Cu1 N2 7 . 99.34(6) ?
    O1 Cu1 N2 . . 80.66(6) ?
    N2 Cu1 N2 7 . 180.00(8) ?
    C7 O1 Cu1 . . 110.72(12) ?
    C11 N3 C12 . . 116.40(16) ?
    C8 N2 N1 . . 119.06(15) ?
    C8 N2 Cu1 . . 127.92(12) ?
    N1 N2 Cu1 . . 113.01(11) ?
    C7 N1 N2 . . 109.77(14) ?
    C12 C13 C9 . . 120.31(18) ?
    C12 C13 H13 . . 119.8 ?
    C9 C13 H13 . . 119.8 ?
    C11 C10 C9 . . 118.73(18) ?
    C11 C10 H10 . . 120.6 ?
    C9 C10 H10 . . 120.6 ?
    N3 C11 C10 . . 124.95(18) ?
    N3 C11 H11 . . 117.5 ?
    C10 C11 H11 . . 117.5 ?
    C10 C9 C13 . . 116.34(17) ?
    C10 C9 C8 . . 126.20(17) ?
    C13 C9 C8 . . 117.45(16) ?
    O1 C7 N1 . . 125.68(16) ?
    O1 C7 C6 . . 117.64(16) ?
    N1 C7 C6 . . 116.68(15) ?
    N3 C12 C13 . . 123.25(18) ?
    N3 C12 H12 . . 118.4 ?
    C13 C12 H12 . . 118.4 ?
    C2 C1 C6 . . 120.98(18) ?
    C2 C1 H1 . . 119.5 ?
    C6 C1 H1 . . 119.5 ?
    C1 C6 C5 . . 118.85(17) ?
    C1 C6 C7 . . 119.16(16) ?
    C5 C6 C7 . . 121.98(17) ?
    N2 C8 C9 . . 131.08(16) ?
    N2 C8 H8 . . 114.5 ?
    C9 C8 H8 . . 114.5 ?
    C4 C3 C2 . . 120.16(19) ?
    C4 C3 H3 . . 119.9 ?
    C2 C3 H3 . . 119.9 ?
    C3 C4 C5 . . 120.28(19) ?
    C3 C4 H4 . . 119.9 ?
    C5 C4 H4 . . 119.9 ?
    C3 C2 C1 . . 119.68(19) ?
    C3 C2 H2 . . 120.2 ?
    C1 C2 H2 . . 120.2 ?
    C4 C5 C6 . . 120.01(19) ?
    C4 C5 H5 . . 120.0 ?
    C6 C5 H5 . . 120.0 ?
loop_
    _geom_torsion_atom_site_label_1
    _geom_torsion_atom_site_label_2
    _geom_torsion_atom_site_label_3
    _geom_torsion_atom_site_label_4
    _geom_torsion_site_symmetry_1
    _geom_torsion_site_symmetry_2
    _geom_torsion_site_symmetry_3
    _geom_torsion_site_symmetry_4
    _geom_torsion
    _geom_torsion_publ_flag
    N2 Cu1 O1 C7 7 . . . -176.85(12) ?
    N2 Cu1 O1 C7 . . . . 3.15(12) ?
    O1 Cu1 N2 C8 7 . . . -2.68(16) ?
    O1 Cu1 N2 C8 . . . . 177.32(16) ?
    O1 Cu1 N2 N1 7 . . . 176.46(11) ?
    O1 Cu1 N2 N1 . . . . -3.54(11) ?
    C8 N2 N1 C7 . . . . -177.64(15) ?
    Cu1 N2 N1 C7 . . . . 3.13(17) ?
    C12 N3 C11 C10 . . . . 1.3(3) ?
    C9 C10 C11 N3 . . . . -0.3(3) ?
    C11 C10 C9 C13 . . . . -1.0(3) ?
    C11 C10 C9 C8 . . . . 178.68(18) ?
    C12 C13 C9 C10 . . . . 1.4(3) ?
    C12 C13 C9 C8 . . . . -178.30(17) ?
    Cu1 O1 C7 N1 . . . . -2.6(2) ?
    Cu1 O1 C7 C6 . . . . 176.93(12) ?
    N2 N1 C7 O1 . . . . -0.4(2) ?
    N2 N1 C7 C6 . . . . -179.92(14) ?
    C11 N3 C12 C13 . . . . -0.8(3) ?
    C9 C13 C12 N3 . . . . -0.5(3) ?
    C2 C1 C6 C5 . . . . 1.6(3) ?
    C2 C1 C6 C7 . . . . -178.12(18) ?
    O1 C7 C6 C1 . . . . -0.6(3) ?
    N1 C7 C6 C1 . . . . 178.95(17) ?
    O1 C7 C6 C5 . . . . 179.64(17) ?
    N1 C7 C6 C5 . . . . -0.8(3) ?
    N1 N2 C8 C9 . . . . -0.2(3) ?
    Cu1 N2 C8 C9 . . . . 178.87(14) ?
    C10 C9 C8 N2 . . . . 0.8(3) ?
    C13 C9 C8 N2 . . . . -179.51(18) ?
    C2 C3 C4 C5 . . . . 1.2(3) ?
    C4 C3 C2 C1 . . . . -1.1(3) ?
    C6 C1 C2 C3 . . . . -0.3(3) ?
    C3 C4 C5 C6 . . . . 0.1(3) ?
    C1 C6 C5 C4 . . . . -1.5(3) ?
    C7 C6 C5 C4 . . . . 178.24(19) ?
loop_
    _geom_hbond_atom_site_label_D
    _geom_hbond_atom_site_label_H
    _geom_hbond_atom_site_label_A
    _geom_hbond_site_symmetry_A
    _geom_hbond_distance_DH
    _geom_hbond_distance_HA
    _geom_hbond_distance_DA
    _geom_hbond_angle_DHA
    C10 H10 N1 . 0.95 2.32 2.907(3) 119.7
data_global
_journal_date_recd_electronic     2013-05-25
_journal_date_accepted     2013-06-07
_journal_name_full     'Acta Crystallographica, Section E'
_journal_year     2013
_journal_volume     69
_journal_issue      7
_journal_page_first     m383
_journal_page_last     m383
_journal_paper_category     QM
_journal_paper_doi     10.1107/S1600536813015882
_journal_coeditor_code     RZ5068
_publ_contact_author_name     'Liao Jian-Zhen'
_publ_contact_author_address
;
Department of Chemistry, Fuzhou University, Fuzhou, Fujian 350108,
People's Republic of China
;
_publ_contact_author_email     'jianzhenliao@sina.com'
_publ_contact_author_fax     ?
_publ_contact_author_phone     ?
_publ_section_title
;
Poly[bis{\m-<i>N</i>'-[(pyridin-4-yl)methylidene]benzohydrazidato}copper(II)]
;
loop_
    _publ_author_name
    _publ_author_footnote
    _publ_author_address
    'Wu, Qiong' .
;
Department of Chemistry, Fuzhou University, Fuzhou, Fujian 350108,
People's Republic of China
;
    'Chen, Da-Chi' .
;
Department of Chemistry, Fuzhou University, Fuzhou, Fujian 350108,
People's Republic of China
;
    'Wu, Chu-Yi' .
;
Department of Chemistry, Fuzhou University, Fuzhou, Fujian 350108,
People's Republic of China
;
    'Yan, Chang-Xiu' .
;
Department of Chemistry, Fuzhou University, Fuzhou, Fujian 350108,
People's Republic of China
;
    'Liao, Jian-Zhen' .
;
Department of Chemistry, Fuzhou University, Fuzhou, Fujian 350108,
People's Republic of China
;
