# Supplementary material for: Poly[bis­{μ-N′-[(pyridin-4-yl)methyl­idene]benzohydrazidato}copper(II)]
Source: Acta Crystallogr Sect E Struct Rep Online. 2013 Jun 15;69(Pt 7):m383. doi: 10.1107/S1600536813015882 (PMC3772419; doi:10.1107/S1600536813015882)
Supplement: Supplementary file 2 [file e-69-0m383-Isup2.hkl]

# 
# h,k,l, Fc-squared, Fo-squared, sigma(Fo-squared) and status flag 
# 
data_I
_shelx_title ' c2c in C2/c                 New: C2/c' 
_shelx_refln_list_code          4 
_shelx_F_calc_maximum      411.35 
_exptl_crystal_F_000      1052.00 
_reflns_d_resolution_high  0.7700 
 
loop_ 
 _symmetry_equiv_pos_as_xyz 
 'x, y, z' 
 '-x, y, -z+1/2' 
 'x+1/2, y+1/2, z' 
 '-x+1/2, y+1/2, -z+1/2' 
 '-x, -y, -z' 
 'x, -y, z-1/2' 
 '-x+1/2, -y+1/2, -z' 
 'x+1/2, -y+1/2, z-1/2' 
 
_cell_length_a    12.2880 
_cell_length_b    13.3490 
_cell_length_c    14.2440 
_cell_angle_alpha  90.000 
_cell_angle_beta  113.390 
_cell_angle_gamma  90.000 
 
_shelx_F_squared_multiplier     1.000 
 
loop_ 
 _refln_index_h 
 _refln_index_k 
 _refln_index_l 
 _refln_F_squared_calc 
 _refln_F_squared_meas 
 _refln_F_squared_sigma 
 _refln_observed_status 
   2   0   0   111658.81   105841.53   1662.39 o 
   4   0   0      360.65      370.44     15.09 o 
   6   0   0    11661.66    12200.26    138.36 o 
   8   0   0     2534.55     2514.89     36.32 o 
  10   0   0      809.35      778.44     74.75 o 
  12   0   0      923.01      703.95     87.80 o 
  14   0   0      328.43      263.04     81.37 o 
   3   1   0      146.80      182.39      6.08 o 
   5   1   0      694.90      860.94     14.04 o 
   7   1   0      632.28      615.97     11.48 o 
   9   1   0     2373.41     2326.93     48.56 o 
  11   1   0     1448.08     1394.76     37.05 o 
  13   1   0        2.08       34.41     30.11 o 
   0   2   0    18190.63    20694.66    219.81 o 
   2   2   0     1121.09      970.82     30.41 o 
   4   2   0     9501.93     9425.06     72.98 o 
   6   2   0     9893.88    10060.99     99.41 o 
   8   2   0      643.09      659.08     22.68 o 
  10   2   0     1742.56     1729.56     46.71 o 
  12   2   0     1863.25     1749.88     39.64 o 
  14   2   0      157.18      150.04     22.64 o 
   1   3   0    10749.62    11497.62     82.42 o 
   3   3   0      620.53      514.77     22.21 o 
   5   3   0     4591.03     5102.19     40.37 o 
   7   3   0      218.10      189.54      9.20 o 
   9   3   0     1580.07     1574.44     37.16 o 
  11   3   0       65.85       66.21     26.90 o 
  13   3   0      119.75      128.00     19.51 o 
   0   4   0     3051.47     3175.99     35.92 o 
   2   4   0      618.97      549.26     17.74 o 
   4   4   0     1559.96     1456.25     14.32 o 
   6   4   0     1850.34     1512.69     39.98 o 
   8   4   0      557.45      523.24     22.70 o 
  10   4   0     1604.85     1633.64     34.27 o 
  12   4   0     1379.64     1349.53     37.17 o 
  14   4   0      618.83      591.70     27.54 o 
   1   5   0      810.10      819.42     13.85 o 
   3   5   0       11.21       11.91      8.05 o 
   5   5   0     1454.15     1500.34     18.80 o 
   7   5   0     1030.69     1060.47     46.16 o 
   9   5   0        0.46        8.53     10.00 o 
  11   5   0        0.06        0.44     12.10 o 
  13   5   0        0.03       23.06     12.50 o 
   0   6   0     9050.66     8234.86    106.10 o 
   2   6   0    11875.70    11105.98    109.09 o 
   4   6   0     6455.31     6479.43     78.49 o 
   6   6   0     3874.69     4031.08     99.64 o 
   8   6   0     1156.64     1108.57     43.43 o 
  10   6   0     1452.84     1462.79     29.69 o 
  12   6   0      714.17      718.67     19.79 o 
   1   7   0       18.14       24.17      6.25 o 
   3   7   0      599.48      649.57     16.50 o 
   5   7   0       77.28       78.16     10.12 o 
   7   7   0      422.69      506.94    102.57 o 
   9   7   0      746.57      784.70     51.01 o 
  11   7   0      104.52       94.74     33.46 o 
  13   7   0       21.73        5.32     34.37 o 
   0   8   0    16541.59    16501.40    257.55 o 
   2   8   0     9589.85     9428.36     80.49 o 
   4   8   0     2084.10     1969.58     30.15 o 
   6   8   0     4317.80     4157.10     82.69 o 
   8   8   0     1278.70     1243.62     52.89 o 
  10   8   0      394.20      380.22     49.66 o 
  12   8   0      686.32      576.04     67.13 o 
   1   9   0        2.83       -6.68      7.29 o 
   3   9   0       19.75       27.28     12.28 o 
   5   9   0      617.08      591.18     23.37 o 
   7   9   0     2494.52     2411.86    102.00 o 
   9   9   0     1952.61     1853.57     69.42 o 
  11   9   0      230.72      393.03    189.05 o 
   0  10   0     1802.04     1622.92     42.15 o 
   2  10   0     1366.55     1327.47     18.15 o 
   4  10   0      910.58      932.18     54.51 o 
   6  10   0     2220.47     2154.78     38.95 o 
   8  10   0      319.81      313.75     40.81 o 
  10  10   0      225.26      255.53     43.06 o 
   1  11   0       73.27       60.58      8.50 o 
   3  11   0      380.72      468.22     38.37 o 
   5  11   0      344.96      375.04     32.30 o 
   7  11   0      157.32       96.16     42.39 o 
   9  11   0        0.18       -3.10     29.03 o 
  11  11   0       16.13       14.29     52.80 o 
   0  12   0     3361.07     3215.51    105.34 o 
   2  12   0      510.58      541.96     21.46 o 
   4  12   0       39.84       45.02     14.52 o 
   6  12   0      433.98      404.71     42.70 o 
   8  12   0      185.64      230.55     50.28 o 
  10  12   0      358.39      340.85     88.81 o 
   1  13   0       19.92       28.73      7.42 o 
   3  13   0      432.99      463.62     84.65 o 
   5  13   0      839.97      932.44     48.92 o 
   7  13   0      618.45      606.12     49.67 o 
   9  13   0        0.06       38.15     55.07 o 
   0  14   0     1333.01     1247.14     30.71 o 
   2  14   0      619.24      619.90     13.72 o 
   4  14   0     1934.82     1883.09     42.91 o 
   6  14   0     1187.88     1171.38     87.99 o 
   8  14   0      106.81      100.14     40.73 o 
   1  15   0       14.02        4.10      7.58 o 
   3  15   0      187.65      213.99     21.00 o 
   5  15   0      763.77      730.96     67.41 o 
   7  15   0      199.47      136.59     42.37 o 
   0  16   0      990.63      963.45     28.61 o 
   2  16   0       37.70       33.74     16.01 o 
   4  16   0      103.21       82.85     18.06 o 
   1  17   0       44.90      -10.00     42.13 o 
 -13   1   1      375.61      418.69     39.51 o 
 -11   1   1       36.52       64.01     17.02 o 
  -9   1   1      232.96      273.20     16.30 o 
  -7   1   1     5429.63     5465.45     45.14 o 
  -5   1   1    22495.00    23971.89    195.22 o 
  -3   1   1     1910.90     1781.32     16.32 o 
   1   1   1     9224.70     9892.12    110.18 o 
   3   1   1     4898.80     4794.90     43.14 o 
   5   1   1    29643.73    30769.35    376.06 o 
   7   1   1     6823.90     6821.60     68.54 o 
   9   1   1     3255.53     3045.89     52.11 o 
  11   1   1     1289.46     1347.10     35.27 o 
  13   1   1      509.11      471.71     25.26 o 
 -14   2   1        0.13      -22.99     39.55 o 
 -12   2   1      459.46      321.53     65.34 o 
 -10   2   1      390.01      453.32     27.35 o 
  -8   2   1       40.53       49.26      7.29 o 
  -6   2   1     3509.77     3770.13     31.55 o 
  -4   2   1      423.13      443.30     15.70 o 
  -2   2   1        6.50       15.56      3.95 o 
   0   2   1     2242.28     2044.86     17.03 o 
   2   2   1       19.11       40.10     10.97 o 
   4   2   1      897.88     1039.73     39.98 o 
   6   2   1      285.84      322.61     14.07 o 
   8   2   1      196.69      204.33     15.20 o 
  10   2   1      449.72      380.67     24.78 o 
  12   2   1       71.17       71.40     17.14 o 
  14   2   1      160.41      182.12     31.43 o 
 -13   3   1     1040.87      906.71     66.48 o 
 -11   3   1     3101.72     2985.65     66.53 o 
  -9   3   1     2396.19     2364.33     30.09 o 
  -7   3   1     1663.61     1622.36     16.21 o 
  -5   3   1     2232.70     2155.01     18.21 o 
  -3   3   1      809.38      692.37     18.53 o 
  -1   3   1     4443.47     4618.61     37.66 o 
   1   3   1      206.84      131.99      8.26 o 
   3   3   1     5511.33     5524.94     51.15 o 
   5   3   1    23632.41    23554.38    256.19 o 
   7   3   1     4201.44     4065.94     45.69 o 
   9   3   1     2172.37     2032.24     30.51 o 
  11   3   1     2194.76     2095.12     42.38 o 
  13   3   1      307.85      256.88     29.74 o 
 -14   4   1        2.34       -4.23     15.04 o 
 -12   4   1       70.32       88.33     18.81 o 
 -10   4   1      774.81      720.72     21.79 o 
  -8   4   1       36.12       48.48      7.80 o 
  -6   4   1      293.12      292.63      7.52 o 
  -4   4   1      152.99      168.27      6.85 o 
  -2   4   1     1745.85     1689.73     27.64 o 
   0   4   1      459.91      468.27     12.36 o 
   2   4   1     2740.18     2508.05     24.75 o 
   4   4   1      243.34      285.70     10.53 o 
   6   4   1      423.60      495.15     18.52 o 
   8   4   1      229.87      235.30     31.22 o 
  10   4   1      304.51      234.89     19.28 o 
  12   4   1       36.27       18.65     12.32 o 
 -13   5   1     1562.28     1650.26     38.95 o 
 -11   5   1     2350.41     2293.14     51.95 o 
  -9   5   1     1100.78     1065.31     50.46 o 
  -7   5   1     5444.83     5641.16     56.48 o 
  -5   5   1     5012.60     5147.62     54.15 o 
  -3   5   1     4648.08     4258.35     50.18 o 
  -1   5   1    17025.31    16835.58    140.18 o 
   1   5   1     2592.02     2442.08     21.84 o 
   3   5   1      141.36      220.54     27.77 o 
   5   5   1      840.37      636.64     11.55 o 
   7   5   1     1666.00     1585.20     22.25 o 
   9   5   1     2143.86     2132.75     30.49 o 
  11   5   1     2525.30     2298.93     48.18 o 
  13   5   1       92.82       77.84     39.86 o 
 -14   6   1       73.68       64.27     37.85 o 
 -12   6   1       22.93       -9.47     15.68 o 
 -10   6   1       33.89       29.09     12.40 o 
  -8   6   1      393.63      388.55     11.37 o 
  -6   6   1      978.55     1094.11     22.77 o 
  -4   6   1     1370.03     1508.44     30.54 o 
  -2   6   1       40.98       44.11      6.44 o 
   0   6   1     1883.16     1839.04     19.41 o 
   2   6   1        0.98       14.32     10.96 o 
   4   6   1      472.46      506.42     47.09 o 
   6   6   1        2.90        4.28      3.76 o 
   8   6   1     1462.52     1494.80     24.95 o 
  10   6   1      185.10      216.96     24.45 o 
  12   6   1       18.32       13.22     45.77 o 
 -13   7   1      603.76      785.65    114.68 o 
 -11   7   1      417.76      465.87     22.62 o 
  -9   7   1      213.06      227.09     19.29 o 
  -7   7   1     3113.85     3119.49     36.50 o 
  -5   7   1     3235.33     3224.16     46.78 o 
  -3   7   1     1781.36     1519.69     49.20 o 
  -1   7   1     8393.35     8244.24     84.29 o 
   1   7   1     4023.48     3868.16     40.70 o 
   3   7   1      344.69      335.26     35.58 o 
   5   7   1     5305.84     5395.21     97.79 o 
   7   7   1     6219.69     6382.12    169.93 o 
   9   7   1      661.29      732.18     41.58 o 
  11   7   1     1575.67     1502.61     80.57 o 
  13   7   1      744.12      876.16     95.75 o 
 -12   8   1       34.40       12.92     31.01 o 
 -10   8   1       84.58       62.06     31.46 o 
  -8   8   1       49.70       48.42     26.75 o 
  -6   8   1      703.91      722.37     15.52 o 
  -4   8   1     2724.85     2874.33     47.10 o 
  -2   8   1     4784.16     4875.79     37.92 o 
   0   8   1     3559.95     3572.02     50.86 o 
   2   8   1       66.89       98.53      7.23 o 
   4   8   1       28.79       30.54     11.45 o 
   6   8   1       58.00       60.56     44.16 o 
   8   8   1        4.92       20.74     25.92 o 
  10   8   1      135.57      122.20     35.06 o 
  12   8   1      111.62      114.15     39.28 o 
 -11   9   1     1058.24     1047.31     71.98 o 
  -9   9   1       15.11       48.45     42.39 o 
  -7   9   1     4225.24     3965.54     60.73 o 
  -5   9   1     3001.52     2801.92     48.88 o 
  -3   9   1      589.14      546.10     12.73 o 
  -1   9   1     3542.79     3296.73     45.88 o 
   1   9   1     3274.93     3155.10     37.02 o 
   3   9   1      748.07      724.03     25.16 o 
   5   9   1     2818.90     2771.00     93.88 o 
   7   9   1     3773.49     3923.78     94.20 o 
   9   9   1       17.03      -14.90     28.92 o 
  11   9   1      179.25      255.04     75.70 o 
 -12  10   1       93.13       54.94     57.91 o 
 -10  10   1        0.57      -25.81     38.93 o 
  -8  10   1     1362.53     1242.22     58.54 o 
  -6  10   1      340.40      367.97     37.44 o 
  -4  10   1     1912.98     1906.87     66.85 o 
  -2  10   1       24.88       39.66      8.28 o 
   0  10   1      573.65      558.66     17.75 o 
   2  10   1       37.13       38.32     11.10 o 
   4  10   1      115.09       86.22     12.59 o 
   6  10   1       89.43       99.88     30.61 o 
   8  10   1      965.40      914.71     89.89 o 
  10  10   1       24.77       37.76     35.18 o 
 -11  11   1      137.80      116.30     42.63 o 
  -9  11   1      105.43      117.47     63.94 o 
  -7  11   1     1059.58     1035.28     45.37 o 
  -5  11   1      535.82      529.34     23.43 o 
  -3  11   1      506.83      480.47     19.96 o 
  -1  11   1     3024.77     2970.51     31.09 o 
   1  11   1     3198.99     3153.79     36.71 o 
   3  11   1     1280.24     1307.33     31.82 o 
   5  11   1     1378.42     1219.36     56.31 o 
   7  11   1     1407.61     1475.43     87.99 o 
   9  11   1     1038.55      908.00    113.73 o 
 -10  12   1        1.26        9.10     34.20 o 
  -8  12   1     1534.80     1600.05     70.31 o 
  -6  12   1      316.08      321.95     29.23 o 
  -4  12   1      105.65      133.40     22.27 o 
  -2  12   1        7.68       -1.26      9.25 o 
   0  12   1      338.77      331.45     13.22 o 
   2  12   1      765.17      743.61     12.83 o 
   4  12   1        6.75       21.28     13.21 o 
   6  12   1      130.01      122.16     16.34 o 
   8  12   1      233.42      205.24     42.57 o 
  10  12   1       42.81       83.69     42.82 o 
  -9  13   1      791.35      849.98     62.82 o 
  -7  13   1      424.53      466.14     57.34 o 
  -5  13   1      920.94     1013.19     42.00 o 
  -3  13   1     1255.60     1311.90     35.52 o 
  -1  13   1      980.75      936.70     21.61 o 
   1  13   1      341.73      325.02     13.09 o 
   3  13   1     1583.43     1516.30     35.86 o 
   5  13   1     1798.18     1761.17     72.74 o 
   7  13   1        3.91      -10.25     39.21 o 
   9  13   1       61.20       76.63     47.88 o 
  -8  14   1       10.33       54.67     64.77 o 
  -6  14   1       15.95      -15.46     15.46 o 
  -4  14   1       63.12      102.30     20.68 o 
  -2  14   1        2.65       15.90      9.84 o 
   0  14   1       94.99      107.89     16.93 o 
   2  14   1       16.63       11.15      4.29 o 
   4  14   1        0.23        4.91     12.19 o 
   6  14   1       30.26       24.77     54.88 o 
   8  14   1        1.22      -22.27     47.69 o 
  -7  15   1      166.62      138.42     41.64 o 
  -5  15   1      804.40      816.38     31.91 o 
  -3  15   1      400.60      385.61     28.07 o 
  -1  15   1      278.90      276.92     32.73 o 
   1  15   1        5.34       12.69      7.79 o 
   3  15   1       49.92       52.61     24.14 o 
   5  15   1      421.65      442.59     34.27 o 
  -4  16   1        4.86        4.12     16.54 o 
  -2  16   1       88.23       64.22     17.16 o 
   0  16   1       66.98       59.52     15.61 o 
   2  16   1       56.06       58.76     21.80 o 
   4  16   1       17.34       26.57     15.78 o 
  -3  17   1       43.89       -0.93     23.27 o 
  -1  17   1      201.73      193.15     34.35 o 
   1  17   1      252.32      232.69     20.53 o 
 -14   0   2      471.02      493.52     53.36 o 
 -12   0   2     2082.95     1941.53     58.03 o 
 -10   0   2      316.50      303.84     25.63 o 
  -8   0   2     2998.94     2976.92     59.21 o 
  -6   0   2    45486.31    49597.93    771.43 o 
  -4   0   2    11402.34    11465.36    139.87 o 
  -2   0   2     4700.03     4926.50     60.45 o 
   0   0   2    27986.15    31564.82    532.70 o 
   2   0   2     2006.04     2025.57     72.67 o 
   4   0   2     3461.31     3435.93     45.65 o 
   6   0   2     6339.10     6152.18     82.83 o 
   8   0   2     7228.10     7040.25    125.21 o 
  10   0   2     5540.98     5498.77     82.03 o 
  12   0   2      796.61      797.60     49.46 o 
 -15   1   2      347.71      443.78     39.59 o 
 -13   1   2       13.18       50.40     23.82 o 
 -11   1   2      186.14      210.99     22.99 o 
  -9   1   2       72.89      111.55     17.07 o 
  -7   1   2       18.08       13.21      7.42 o 
  -5   1   2      222.07      275.50     15.28 o 
  -3   1   2      944.76      881.34     13.92 o 
  -1   1   2     3580.10     3984.09     33.12 o 
   1   1   2     1939.42     2001.29     20.96 o 
   3   1   2     1003.28     1050.57     24.19 o 
   5   1   2     1466.40     1669.62     24.96 o 
   7   1   2      451.95      437.82     20.92 o 
   9   1   2     2330.41     2247.02     30.49 o 
  11   1   2      161.14      146.27     17.77 o 
  13   1   2       16.96       -5.23     13.72 o 
 -14   2   2      528.51      541.25     52.23 o 
 -12   2   2     2189.23     2075.02     45.38 o 
 -10   2   2     2763.86     2803.03     29.21 o 
  -8   2   2     3423.72     3330.17     32.51 o 
  -6   2   2     7413.48     7418.15     59.45 o 
  -4   2   2      468.95      429.87     15.35 o 
  -2   2   2    18308.45    21067.32    180.52 o 
   0   2   2    70936.98    79981.72   1034.98 o 
   2   2   2     1188.20     1132.08     19.57 o 
   4   2   2    10161.75    10345.61     94.90 o 
   6   2   2     7124.00     7064.81     84.96 o 
   8   2   2      530.97      546.83     29.70 o 
  10   2   2      372.35      445.17     29.99 o 
  12   2   2      718.81      771.08     31.01 o 
 -15   3   2       10.58       20.00     26.85 o 
 -13   3   2       14.69       20.07     21.49 o 
 -11   3   2      967.75      979.50     22.79 o 
  -9   3   2      981.97      958.85     20.60 o 
  -7   3   2      118.33      150.10      8.42 o 
  -5   3   2     1537.87     1696.20     19.71 o 
  -3   3   2        1.67       17.82      6.81 o 
  -1   3   2    58149.04    62903.26    695.51 o 
   1   3   2     2153.55     2190.92     23.05 o 
   3   3   2     2798.82     3093.99     54.06 o 
   5   3   2      314.84      280.73     16.96 o 
   7   3   2      207.45      190.73     17.68 o 
   9   3   2       51.03       51.90     14.17 o 
  11   3   2       18.78       14.14     14.75 o 
  13   3   2       17.76       33.13     15.51 o 
 -14   4   2      774.84      764.40     45.79 o 
 -12   4   2     1794.13     1781.82     37.85 o 
 -10   4   2     2168.91     2125.55     30.33 o 
  -8   4   2     6818.57     6862.29     57.13 o 
  -6   4   2    11771.35    12254.37    104.79 o 
  -4   4   2     3078.07     2787.97     34.42 o 
  -2   4   2       56.56       63.25      7.50 o 
   0   4   2     3488.45     3371.01     32.02 o 
   2   4   2       74.66       37.01      6.61 o 
   4   4   2    13864.65    13990.34    138.14 o 
   6   4   2     2073.99     1941.19     25.55 o 
   8   4   2      156.52      159.52     13.53 o 
  10   4   2      594.48      616.94     25.19 o 
  12   4   2      355.59      347.31     41.37 o 
 -13   5   2        0.20       14.26     30.27 o 
 -11   5   2      868.00      814.83     25.21 o 
  -9   5   2      798.21      789.62     35.60 o 
  -7   5   2      346.66      340.00     15.54 o 
  -5   5   2      273.81      318.47     17.40 o 
  -3   5   2      173.97      177.12     11.26 o 
  -1   5   2     5621.22     5835.48     52.02 o 
   1   5   2      125.22      118.51      6.14 o 
   3   5   2     2208.03     2428.83     42.51 o 
   5   5   2       42.12       27.29      6.33 o 
   7   5   2      859.14      800.91     23.44 o 
   9   5   2      217.94      215.14     14.42 o 
  11   5   2        6.20        0.30     10.46 o 
  13   5   2       62.85       39.65     23.58 o 
 -14   6   2      225.33      208.74     54.31 o 
 -12   6   2      630.25      689.97     33.90 o 
 -10   6   2     2125.14     2106.17     46.55 o 
  -8   6   2    10643.66    10726.55     94.24 o 
  -6   6   2     7180.87     7061.33     54.72 o 
  -4   6   2      723.51      587.29     23.92 o 
  -2   6   2    12405.87    12517.75    111.23 o 
   0   6   2     6884.67     6650.34     63.86 o 
   2   6   2     1912.96     1661.40     20.05 o 
   4   6   2     4117.59     3988.39     44.55 o 
   6   6   2     1233.64     1251.23     25.62 o 
   8   6   2       17.46       13.97      8.17 o 
  10   6   2     1471.70     1395.83     40.92 o 
  12   6   2     1361.65     1368.67     53.14 o 
 -13   7   2       18.63        4.19     31.35 o 
 -11   7   2       10.17       15.80      6.93 o 
  -9   7   2       86.77       85.24      8.00 o 
  -7   7   2       29.55       20.66     17.56 o 
  -5   7   2      215.85      265.52     24.91 o 
  -3   7   2       93.37       96.48      5.63 o 
  -1   7   2     3784.41     3726.80     36.16 o 
   1   7   2      761.98      812.34     12.81 o 
   3   7   2      851.88      953.16     26.00 o 
   5   7   2      483.41      649.46     72.67 o 
   7   7   2      294.80      320.78     21.36 o 
   9   7   2      154.16      178.47     18.30 o 
  11   7   2        3.70      -10.80     32.21 o 
 -12   8   2     1462.06     1408.59     82.09 o 
 -10   8   2     1360.47     1495.28     76.26 o 
  -8   8   2     3602.14     3575.11     74.65 o 
  -6   8   2     4780.45     4613.83     86.47 o 
  -4   8   2     1021.74      898.99     24.56 o 
  -2   8   2     3860.89     3887.22     34.09 o 
   0   8   2     3239.69     3013.67     25.73 o 
   2   8   2     6530.52     6516.75     53.01 o 
   4   8   2     4589.28     4484.25    100.77 o 
   6   8   2     2231.52     2146.70     63.56 o 
   8   8   2      261.40      349.30     45.89 o 
  10   8   2      624.23      601.91     48.79 o 
  12   8   2      558.30      617.83     55.17 o 
 -13   9   2      142.85      206.20     47.28 o 
 -11   9   2       79.58       90.54     36.98 o 
  -9   9   2       69.40       64.70     10.17 o 
  -7   9   2     1670.53     1711.13     27.18 o 
  -5   9   2     1107.30     1150.12     52.11 o 
  -3   9   2      310.78      305.53     12.36 o 
  -1   9   2        1.99       -7.58      7.58 o 
   1   9   2       22.08       13.41      5.25 o 
   3   9   2        0.16       19.16     18.07 o 
   5   9   2       11.80       14.24     23.12 o 
   7   9   2       41.33       80.64     37.78 o 
   9   9   2       16.12      -37.09     38.23 o 
  11   9   2       12.91      -37.32     45.23 o 
 -12  10   2      668.28      771.57     73.29 o 
 -10  10   2       13.52       31.41     40.21 o 
  -8  10   2      243.44      251.26     42.45 o 
  -6  10   2      892.24      894.27     23.20 o 
  -4  10   2       35.57       38.23     15.88 o 
  -2  10   2     2297.26     2335.24     25.48 o 
   0  10   2     3244.78     3177.90     34.11 o 
   2  10   2     1280.62     1243.85     28.47 o 
   4  10   2      783.84      796.96     44.89 o 
   6  10   2     1818.43     1895.74     79.47 o 
   8  10   2      561.41      607.50     50.18 o 
  10  10   2      259.48      283.47     69.26 o 
 -11  11   2      200.09      178.64     55.07 o 
  -9  11   2       16.94       83.64     35.25 o 
  -7  11   2      136.52      125.68     20.85 o 
  -5  11   2       94.72       98.42     30.65 o 
  -3  11   2      670.89      667.44     31.20 o 
  -1  11   2      359.08      342.31     12.30 o 
   1  11   2      577.53      622.92     25.92 o 
   3  11   2      162.32      252.35     26.93 o 
   5  11   2       68.61      108.14     39.05 o 
   7  11   2        1.02       12.69     29.15 o 
   9  11   2       11.20       29.16     35.01 o 
 -10  12   2       17.45      -26.77     44.62 o 
  -8  12   2       85.88       70.78     42.64 o 
  -6  12   2     1983.30     2087.47     56.52 o 
  -4  12   2     1303.72     1374.80     35.05 o 
  -2  12   2      762.52      730.03     29.55 o 
   0  12   2      802.18      758.76     29.49 o 
   2  12   2      786.52      749.62     35.48 o 
   4  12   2     2458.06     2251.59     54.76 o 
   6  12   2     1674.05     1559.48     66.64 o 
   8  12   2      435.10      428.09     45.21 o 
  -9  13   2      113.00      172.49     43.70 o 
  -7  13   2       24.17       23.50     23.01 o 
  -5  13   2       61.19       59.05     17.81 o 
  -3  13   2       48.70       35.40      7.55 o 
  -1  13   2      127.90      117.13     14.44 o 
   1  13   2      282.18      305.99     26.12 o 
   3  13   2      875.51      840.20     36.26 o 
   5  13   2      412.74      346.79     29.77 o 
   7  13   2      215.69      228.20     34.64 o 
  -8  14   2      304.73      529.37     52.80 o 
  -6  14   2      104.24       88.91     27.75 o 
  -4  14   2       95.98       84.04     24.00 o 
  -2  14   2     1034.46     1014.25     19.77 o 
   0  14   2     1663.19     1644.24     26.71 o 
   2  14   2       38.93       51.70     16.14 o 
   4  14   2       97.29       84.44     24.69 o 
   6  14   2      257.62      349.86     55.25 o 
  -7  15   2        5.18       12.70     40.09 o 
  -5  15   2       21.81       11.68     23.62 o 
  -3  15   2      134.89      126.92     26.88 o 
  -1  15   2      312.71      367.43     16.38 o 
   1  15   2      195.55      180.08     19.60 o 
   3  15   2      153.76      114.42     19.51 o 
   5  15   2      769.46      756.92     68.95 o 
  -6  16   2     1253.55     1194.07     81.75 o 
  -4  16   2      568.38      598.44     32.93 o 
  -2  16   2       57.81       32.39     20.67 o 
   0  16   2      910.35      884.23     76.59 o 
   2  16   2      157.35      128.41     23.27 o 
   4  16   2      190.59      186.40     33.70 o 
  -3  17   2       17.93       24.61     20.32 o 
  -1  17   2       14.15       49.24     28.84 o 
   1  17   2       48.30       21.19     16.26 o 
 -15   1   3      191.64      109.96     52.04 o 
 -13   1   3     1131.78     1043.29     37.58 o 
 -11   1   3      436.51      521.03     36.68 o 
  -9   1   3      376.22      329.65     14.84 o 
  -7   1   3     1109.43      958.34     17.32 o 
  -5   1   3     1860.96     1753.66     23.16 o 
  -3   1   3      116.15      216.04     22.27 o 
  -1   1   3    13658.19    14260.32    141.29 o 
   1   1   3     5828.00     5473.66     54.88 o 
   3   1   3     9935.17    10103.97    136.45 o 
   5   1   3    12495.54    12335.09    104.84 o 
   7   1   3      943.74      957.45     17.42 o 
   9   1   3     4350.39     4141.84     54.52 o 
  11   1   3     2443.12     2507.13     44.03 o 
  13   1   3      635.86      613.94     34.34 o 
 -14   2   3       41.63       28.72     14.82 o 
 -12   2   3       43.93       31.47     13.24 o 
 -10   2   3       40.61       47.83     11.03 o 
  -8   2   3      294.42      305.22     16.85 o 
  -6   2   3     1934.45     1929.82     24.60 o 
  -4   2   3      574.77      593.25     16.18 o 
  -2   2   3     4278.94     4043.48     39.15 o 
   0   2   3     5907.08     5283.28     53.60 o 
   2   2   3       68.75       72.69     10.67 o 
   4   2   3       14.77       24.12      7.56 o 
   6   2   3      850.60      858.92     23.87 o 
   8   2   3      881.79      887.24     16.20 o 
  10   2   3     1176.74     1093.97     39.95 o 
  12   2   3        4.08       16.36     13.75 o 
 -15   3   3      375.23      311.30     47.22 o 
 -13   3   3     1306.78     1169.12     39.65 o 
 -11   3   3     2199.46     2144.50     28.19 o 
  -9   3   3     6087.94     6026.09     52.27 o 
  -7   3   3     9343.02     9664.17     76.17 o 
  -5   3   3     3229.17     3185.75     29.25 o 
  -3   3   3    42462.18    44262.27    455.85 o 
  -1   3   3   169209.69   180853.63   3185.77 o 
   1   3   3    24840.34    24853.82    272.70 o 
   3   3   3     2430.28     2470.93     28.27 o 
   5   3   3     3588.73     3502.95     45.86 o 
   7   3   3       13.42       11.07      8.77 o 
   9   3   3      335.18      374.82     16.08 o 
  11   3   3      491.15      486.08     20.14 o 
  13   3   3       29.19       12.66     16.00 o 
 -14   4   3      166.02      150.84     25.00 o 
 -12   4   3     1184.75     1103.03     42.43 o 
 -10   4   3      492.43      559.97     19.39 o 
  -8   4   3      432.63      448.33     17.45 o 
  -6   4   3      721.26      836.12     19.71 o 
  -4   4   3      217.29      301.38     22.34 o 
  -2   4   3     2780.94     3315.72     31.76 o 
   0   4   3      828.28     1003.33     19.33 o 
   2   4   3     3664.98     4069.35     34.64 o 
   4   4   3     2770.06     2917.39     35.71 o 
   6   4   3      196.24      249.40     22.51 o 
   8   4   3     2037.25     2010.53     41.81 o 
  10   4   3       40.23       46.27     13.91 o 
  12   4   3       96.60       92.60     15.45 o 
 -13   5   3      951.60      986.68     71.23 o 
 -11   5   3      642.48      642.64     18.99 o 
  -9   5   3     1295.59     1370.14     39.61 o 
  -7   5   3     9531.88     9716.09     85.05 o 
  -5   5   3     6092.90     5801.59     50.33 o 
  -3   5   3    15021.53    14666.26    124.27 o 
  -1   5   3    23723.32    24566.10    242.50 o 
   1   5   3     4298.82     4136.95     51.76 o 
   3   5   3     4740.15     4810.10     69.44 o 
   5   5   3     5355.37     5383.41     72.93 o 
   7   5   3      927.78      896.65     31.47 o 
   9   5   3      873.37      868.73     22.00 o 
  11   5   3     1028.26      996.92     32.24 o 
 -14   6   3       11.74        6.10     32.37 o 
 -12   6   3        3.09        4.67      7.31 o 
 -10   6   3       45.21       57.95     17.91 o 
  -8   6   3     2315.82     2302.55     29.63 o 
  -6   6   3     2081.72     2150.45     24.94 o 
  -4   6   3       21.19       41.25      7.05 o 
  -2   6   3       11.68        2.23      7.81 o 
   0   6   3     3750.35     3969.43     34.19 o 
   2   6   3      196.93      188.72      7.25 o 
   4   6   3     1841.31     1895.05     68.70 o 
   6   6   3       41.25       37.75      7.76 o 
   8   6   3      946.96      882.38     21.30 o 
  10   6   3      251.60      230.84     19.98 o 
  12   6   3        0.07      -35.40     42.00 o 
 -13   7   3     1608.42     1576.27    131.90 o 
 -11   7   3     1012.66      999.89     30.94 o 
  -9   7   3        9.78       10.87      8.27 o 
  -7   7   3     4461.81     4475.70     46.70 o 
  -5   7   3     3285.18     3368.49     37.04 o 
  -3   7   3     3292.31     3227.61     34.27 o 
  -1   7   3     2075.65     1951.84     20.82 o 
   1   7   3      754.77      685.29     10.74 o 
   3   7   3      617.44      520.75     18.09 o 
   5   7   3     1169.67     1154.99     23.68 o 
   7   7   3     2227.42     2380.61     37.05 o 
   9   7   3      557.73      611.64     17.94 o 
  11   7   3      520.70      600.83     40.51 o 
 -12   8   3        0.17      -32.79     32.79 o 
 -10   8   3       29.86       14.64      5.10 o 
  -8   8   3      163.48      110.88     32.23 o 
  -6   8   3      269.43      264.50     22.55 o 
  -4   8   3        0.15        9.86      8.51 o 
  -2   8   3        3.39        7.76      7.47 o 
   0   8   3     1465.34     1420.82     16.83 o 
   2   8   3      981.44      951.91     18.18 o 
   4   8   3      338.16      371.73     25.02 o 
   6   8   3      384.07      394.29     36.23 o 
   8   8   3       32.19       37.51     27.52 o 
  10   8   3       11.18        2.31     24.25 o 
 -13   9   3      697.58      715.70     66.04 o 
 -11   9   3      546.66      616.45     47.96 o 
  -9   9   3      119.53       81.77     23.16 o 
  -7   9   3      976.72     1047.91     47.47 o 
  -5   9   3      611.81      575.66     28.01 o 
  -3   9   3     1862.55     1816.04     29.11 o 
  -1   9   3     5004.34     4754.89     45.64 o 
   1   9   3     4185.62     4112.12     39.86 o 
   3   9   3     1776.80     1853.61     32.61 o 
   5   9   3     1362.15     1364.45     44.17 o 
   7   9   3     2582.71     2625.10    111.87 o 
   9   9   3      927.23      882.32     46.19 o 
  11   9   3      490.04      502.56     74.32 o 
 -12  10   3       94.35       48.23     38.63 o 
 -10  10   3      664.27      629.91     51.64 o 
  -8  10   3      144.69      143.41     28.07 o 
  -6  10   3       26.74       41.05     17.55 o 
  -4  10   3      428.12      447.09     22.00 o 
  -2  10   3      193.44      223.73     14.16 o 
   0  10   3        3.19       13.58      9.35 o 
   2  10   3     1437.53     1312.95     81.06 o 
   4  10   3     1511.56     1491.45    104.97 o 
   6  10   3        8.08       -3.60     20.30 o 
   8  10   3       11.26       34.08     31.98 o 
  10  10   3       87.14       86.70     41.74 o 
 -11  11   3      454.96      489.26     54.19 o 
  -9  11   3      733.28      684.73     20.85 o 
  -7  11   3     2971.65     2979.06     63.31 o 
  -5  11   3     1068.14     1094.50     29.85 o 
  -3  11   3     1373.35     1343.74     29.76 o 
  -1  11   3     3360.42     3335.09     34.19 o 
   1  11   3     2847.59     2741.86     36.97 o 
   3  11   3     2735.79     2650.21     45.96 o 
   5  11   3     1098.07     1148.60     42.53 o 
   7  11   3      133.57      141.61     43.60 o 
   9  11   3      246.14      240.17     43.23 o 
 -10  12   3      551.91      521.60     54.26 o 
  -8  12   3       89.78      130.73     21.71 o 
  -6  12   3      462.87      458.50     24.24 o 
  -4  12   3        0.84       -7.27      7.27 o 
  -2  12   3      248.40      255.34     21.53 o 
   0  12   3      842.87      789.65     19.58 o 
   2  12   3      354.93      341.95     33.25 o 
   4  12   3      861.46      831.56     36.67 o 
   6  12   3     1831.50     1726.44     86.47 o 
   8  12   3       85.53       65.22     35.16 o 
  -9  13   3      803.80      900.23    109.76 o 
  -7  13   3      188.31      266.83     80.02 o 
  -5  13   3       73.18       66.20     19.10 o 
  -3  13   3      366.37      398.13     15.48 o 
  -1  13   3     1991.46     1977.91     32.10 o 
   1  13   3       26.64       30.42     12.46 o 
   3  13   3      253.61      294.79     32.06 o 
   5  13   3     1169.60     1130.78     46.72 o 
   7  13   3       10.35       30.78     28.19 o 
  -8  14   3       87.63       85.25     45.90 o 
  -6  14   3      196.73      179.82     23.05 o 
  -4  14   3      223.07      208.22     27.02 o 
  -2  14   3       17.41       19.83     11.37 o 
   0  14   3       53.21       33.75     13.88 o 
   2  14   3        0.26      -10.15     15.10 o 
   4  14   3       12.01       27.08     31.00 o 
   6  14   3      106.88      142.51     52.77 o 
  -7  15   3      294.06      262.84     75.35 o 
  -5  15   3      193.48      180.21     29.46 o 
  -3  15   3       87.44       68.26     20.17 o 
  -1  15   3      379.16      375.12     19.85 o 
   1  15   3       28.23       13.39     14.39 o 
   3  15   3       67.55       65.68     16.53 o 
   5  15   3      705.68      769.04     59.01 o 
  -6  16   3       14.29       16.56     27.74 o 
  -4  16   3       26.28       60.94     24.12 o 
  -2  16   3      139.81      107.26     29.72 o 
   0  16   3      787.41      771.87     33.60 o 
   2  16   3       57.94       56.92     18.24 o 
   4  16   3       52.38       41.31     32.55 o 
  -1  17   3      234.57      201.22     48.63 o 
 -14   0   4      868.10      883.52     60.34 o 
 -12   0   4     2470.07     2437.10     55.28 o 
 -10   0   4     1939.96     1974.24     43.23 o 
  -8   0   4       34.29       31.01     12.36 o 
  -6   0   4     1167.49      990.41     31.92 o 
  -4   0   4      838.26      848.16     89.70 o 
  -2   0   4      308.88      279.40     46.17 o 
   0   0   4     2499.90     2415.77     42.73 o 
   2   0   4     7542.33     8121.48    208.73 o 
   4   0   4    21116.13    21147.71    465.90 o 
   6   0   4     4429.51     4532.58     85.63 o 
   8   0   4     3966.63     3909.10     60.24 o 
  10   0   4     2179.37     2011.40     53.11 o 
  12   0   4      306.81      210.99     39.13 o 
 -15   1   4       26.48       38.90     21.58 o 
 -13   1   4       93.36       75.92     15.11 o 
 -11   1   4       10.42       -2.82     11.40 o 
  -9   1   4      706.64      717.92     20.07 o 
  -7   1   4      444.51      543.18     15.30 o 
  -5   1   4     1058.62     1121.36     19.65 o 
  -3   1   4      395.02      356.55     22.35 o 
  -1   1   4    12785.87    12693.71    131.75 o 
   1   1   4      556.68      590.23     16.24 o 
   3   1   4     4744.28     5289.38     85.13 o 
   5   1   4        0.13       -4.08      9.24 o 
   7   1   4     2033.60     1951.30     27.53 o 
   9   1   4      159.16      152.61     15.30 o 
  11   1   4        0.03        2.74     16.04 o 
 -14   2   4     1361.52     1583.21     46.62 o 
 -12   2   4      533.67      582.29     31.93 o 
 -10   2   4      172.43      172.90     12.81 o 
  -8   2   4     3885.33     4194.48     39.66 o 
  -6   2   4    14932.51    15819.34    155.47 o 
  -4   2   4     5029.00     4670.21     45.83 o 
  -2   2   4      218.77      271.77     19.45 o 
   0   2   4      890.41      816.01     18.32 o 
   2   2   4      155.78       98.17     15.35 o 
   4   2   4     7046.70     6543.95    102.36 o 
   6   2   4     4392.37     4251.31     41.42 o 
   8   2   4     5631.10     5510.04     50.16 o 
  10   2   4     2288.15     2213.32     39.49 o 
  12   2   4       25.28       13.33     15.44 o 
 -15   3   4       80.30       85.15     29.17 o 
 -13   3   4      171.17      157.27     14.17 o 
 -11   3   4      147.28      115.98     12.62 o 
  -9   3   4      784.02      865.36     19.25 o 
  -7   3   4      756.09      818.49     16.06 o 
  -5   3   4      444.52      523.44     21.46 o 
  -3   3   4      483.84      508.11     15.31 o 
  -1   3   4     1963.39     2161.07     25.16 o 
   1   3   4       48.94       52.94      9.97 o 
   3   3   4        3.20       10.99      9.23 o 
   5   3   4       11.09       15.10      5.98 o 
   7   3   4      553.72      597.09     29.02 o 
   9   3   4       42.52       33.72     12.49 o 
  11   3   4       71.41      101.53     14.72 o 
 -14   4   4      654.38      707.68     56.72 o 
 -12   4   4      274.46      340.63     14.74 o 
 -10   4   4      477.36      481.83     15.17 o 
  -8   4   4     6639.91     6673.62     68.82 o 
  -6   4   4     3950.88     3981.17     39.07 o 
  -4   4   4     6406.72     6180.06     53.12 o 
  -2   4   4    67724.05    75140.02   1008.08 o 
   0   4   4    14508.55    14568.72    129.68 o 
   2   4   4      257.60      176.16     13.77 o 
   4   4   4    14697.77    14745.60    145.03 o 
   6   4   4     5301.46     5172.51     55.18 o 
   8   4   4      230.23      219.48     14.30 o 
  10   4   4      759.21      772.90     22.66 o 
  12   4   4      700.37      721.71     27.90 o 
 -15   5   4      109.63      144.13     47.66 o 
 -13   5   4      526.30      456.77     31.00 o 
 -11   5   4     1192.58     1306.31     22.14 o 
  -9   5   4      712.12      754.27     21.74 o 
  -7   5   4       79.38       79.70     10.12 o 
  -5   5   4      288.26      361.53     16.19 o 
  -3   5   4     2527.91     2636.84     24.48 o 
  -1   5   4      126.98      207.06     28.64 o 
   1   5   4      335.52      379.07     12.86 o 
   3   5   4       16.89       13.12      5.90 o 
   5   5   4       36.14       45.38     15.84 o 
   7   5   4      365.29      343.02     13.86 o 
   9   5   4      188.44      156.58     14.97 o 
  11   5   4        0.12       -2.67     12.18 o 
 -14   6   4      939.50      933.83    151.20 o 
 -12   6   4     1304.21     1290.70     31.62 o 
 -10   6   4      327.03      333.02     13.74 o 
  -8   6   4     6899.15     6850.30     66.71 o 
  -6   6   4     3764.53     3779.85     34.97 o 
  -4   6   4      127.74       74.97      9.39 o 
  -2   6   4     4799.44     4663.34     40.98 o 
   0   6   4      786.97      626.33     17.93 o 
   2   6   4     3102.67     3000.71     31.82 o 
   4   6   4     8209.42     8237.19     92.76 o 
   6   6   4     2457.39     2524.82     73.54 o 
   8   6   4      354.31      375.89     17.55 o 
  10   6   4     1341.58     1330.09     30.01 o 
 -13   7   4        1.25       65.94     53.93 o 
 -11   7   4     1342.75     1338.68     32.02 o 
  -9   7   4     1134.77     1194.03     17.13 o 
  -7   7   4      385.98      400.27     28.88 o 
  -5   7   4      890.80      878.10     14.71 o 
  -3   7   4       85.88      116.29      9.09 o 
  -1   7   4     3248.65     3259.78     31.43 o 
   1   7   4     2074.22     2137.92     32.61 o 
   3   7   4      937.43      994.81     27.04 o 
   5   7   4      115.38      103.04     14.33 o 
   7   7   4     1666.55     1627.46     35.43 o 
   9   7   4      469.66      396.22     19.41 o 
  11   7   4        4.83       30.81     36.65 o 
 -12   8   4     1303.84     1209.98     72.88 o 
 -10   8   4      771.58      821.85     32.57 o 
  -8   8   4     2192.59     2166.88     25.06 o 
  -6   8   4       38.42       36.31      8.94 o 
  -4   8   4       61.15       40.73      8.98 o 
  -2   8   4    11645.65    11518.40    109.89 o 
   0   8   4     3091.33     2948.84     30.18 o 
   2   8   4      823.61      829.09     26.12 o 
   4   8   4      506.51      517.70     53.86 o 
   6   8   4      835.55      809.30     11.68 o 
   8   8   4      968.91      949.75     17.58 o 
  10   8   4     1470.24     1487.68    108.62 o 
 -13   9   4        8.03        3.88     33.67 o 
 -11   9   4        0.34       59.44     32.41 o 
  -9   9   4     1345.79     1396.45     56.78 o 
  -7   9   4      855.23      795.78     28.77 o 
  -5   9   4      123.62      111.83      9.27 o 
  -3   9   4       19.06       24.86     10.50 o 
  -1   9   4     1695.20     1636.19     32.50 o 
   1   9   4     1029.27      961.05     13.05 o 
   3   9   4     1205.09     1193.16     31.25 o 
   5   9   4      730.84      766.77     35.47 o 
   7   9   4        2.85       14.73     30.63 o 
   9   9   4       83.12       87.99     30.49 o 
 -12  10   4      290.83      245.52     47.29 o 
 -10  10   4        6.57      -10.47     30.84 o 
  -8  10   4     1515.85     1530.29     46.76 o 
  -6  10   4     4061.24     4000.16     66.82 o 
  -4  10   4     2077.22     2058.62     32.83 o 
  -2  10   4     1665.41     1643.50     21.50 o 
   0  10   4      388.02      378.65     13.54 o 
   2  10   4     2770.03     2716.57     30.63 o 
   4  10   4     2689.47     2529.44     57.33 o 
   6  10   4     1206.78     1314.70     48.66 o 
   8  10   4      746.73      850.85     56.30 o 
  10  10   4      501.80      479.56     58.95 o 
 -11  11   4      123.01      102.12     41.48 o 
  -9  11   4        1.47       18.54     22.16 o 
  -7  11   4      482.69      458.19     31.36 o 
  -5  11   4      365.69      370.30     28.50 o 
  -3  11   4      374.05      379.95     15.53 o 
  -1  11   4     1372.53     1387.96     26.00 o 
   1  11   4      345.61      341.86     16.21 o 
   3  11   4      754.80      785.88     45.56 o 
   5  11   4      336.05      366.65     33.65 o 
   7  11   4        3.78       27.00     25.99 o 
   9  11   4        0.80       33.94     38.64 o 
 -10  12   4      130.34      102.90     51.66 o 
  -8  12   4      313.49      436.63     33.78 o 
  -6  12   4      305.63      314.99     23.39 o 
  -4  12   4      332.02      333.36     13.84 o 
  -2  12   4      907.62      933.96     21.64 o 
   0  12   4       51.73       48.15     10.45 o 
   2  12   4       15.22        3.65     13.01 o 
   4  12   4     1214.78     1299.80     63.22 o 
   6  12   4      736.82      760.27     51.10 o 
   8  12   4       43.31       20.11     35.52 o 
  -9  13   4        6.80       25.78     34.53 o 
  -7  13   4       96.32       88.26     21.52 o 
  -5  13   4       91.03       62.24     17.36 o 
  -3  13   4       32.07       28.74      9.75 o 
  -1  13   4       29.35       50.48      9.95 o 
   1  13   4       73.75       63.64      9.99 o 
   3  13   4       17.37       10.76     19.48 o 
   5  13   4        0.76      -20.82     30.53 o 
   7  13   4        9.94      -25.46     31.99 o 
  -8  14   4      570.68      624.58     47.84 o 
  -6  14   4     1097.01     1113.73     39.25 o 
  -4  14   4      258.02      288.49     37.14 o 
  -2  14   4      396.86      437.07     17.55 o 
   0  14   4     1127.28     1150.44     29.83 o 
   2  14   4      167.19      209.96     37.50 o 
   4  14   4      437.61      498.15    143.11 o 
   6  14   4      325.11      477.48     41.26 o 
  -7  15   4        2.37       44.80     21.10 o 
  -5  15   4       17.24       53.65     21.40 o 
  -3  15   4       99.66       68.45     24.67 o 
  -1  15   4      910.45      830.46     28.45 o 
   1  15   4      156.98      145.16     30.31 o 
   3  15   4       31.31       21.15     22.92 o 
   5  15   4        1.35       21.52     26.27 o 
  -4  16   4      398.67      450.33     31.52 o 
  -2  16   4      406.63      470.76     44.26 o 
   0  16   4      848.44      883.49     45.61 o 
   2  16   4      168.98      117.57     39.44 o 
 -15   1   5      954.74      943.34     28.68 o 
 -13   1   5     2883.68     2769.87     48.36 o 
 -11   1   5     2036.33     2052.28     35.56 o 
  -9   1   5     3750.40     3778.44     43.70 o 
  -7   1   5     1630.98     1625.54     38.60 o 
  -5   1   5      315.81      223.27     22.01 o 
  -3   1   5      832.55      886.96     35.40 o 
  -1   1   5     3494.36     3527.76     48.96 o 
   1   1   5       87.72      160.21     24.45 o 
   3   1   5     6135.27     6078.21     76.81 o 
   5   1   5     3623.55     3317.67    143.44 o 
   7   1   5       12.65       18.50     12.35 o 
   9   1   5     1544.12     1517.43     24.19 o 
  11   1   5      739.82      724.95     36.73 o 
 -14   2   5        3.74       27.45     13.87 o 
 -12   2   5        9.81        0.04     10.26 o 
 -10   2   5       53.46       46.01     12.31 o 
  -8   2   5       46.95      115.17     27.91 o 
  -6   2   5        8.66        8.21     10.01 o 
  -4   2   5     3917.08     3891.08     43.94 o 
  -2   2   5       80.76       85.18     12.19 o 
   0   2   5      246.86      229.37     16.88 o 
   2   2   5      598.79      673.83     16.12 o 
   4   2   5       49.38       22.99     15.71 o 
   6   2   5      213.76      205.69     10.21 o 
   8   2   5       87.75      102.91     13.05 o 
  10   2   5        7.49       22.66     13.76 o 
  12   2   5       49.68       48.12     20.04 o 
 -15   3   5      389.67      406.58     38.61 o 
 -13   3   5      722.22      789.48     38.14 o 
 -11   3   5      789.86      799.12     21.28 o 
  -9   3   5    11270.85    11313.52    107.42 o 
  -7   3   5    19856.54    20232.44    214.89 o 
  -5   3   5     2951.96     2416.79     31.19 o 
  -3   3   5     7533.12     7484.41     69.45 o 
  -1   3   5    26874.60    27483.07    329.73 o 
   1   3   5     2963.51     2794.80     42.17 o 
   3   3   5     4978.28     5285.95     61.85 o 
   5   3   5     3698.84     3657.97     51.06 o 
   7   3   5      786.43      766.94     23.70 o 
   9   3   5     2391.77     2366.50     42.99 o 
  11   3   5      944.79      968.00     32.70 o 
 -14   4   5      232.08      238.23     20.29 o 
 -12   4   5       86.47       69.62     14.72 o 
 -10   4   5       55.31       62.31     11.77 o 
  -8   4   5      478.59      521.47     23.13 o 
  -6   4   5      131.24      164.40     18.10 o 
  -4   4   5     1527.96     1663.28     21.77 o 
  -2   4   5     1013.69      993.32     19.24 o 
   0   4   5      438.41      557.33     13.75 o 
   2   4   5     2488.55     2751.24     38.82 o 
   4   4   5      511.25      607.07     31.16 o 
   6   4   5      850.29     1015.26     26.11 o 
   8   4   5        5.57       10.65     11.52 o 
  10   4   5        9.82      -13.40     13.40 o 
 -15   5   5       67.06        5.79     20.29 o 
 -13   5   5     1359.21     1343.37     29.38 o 
 -11   5   5     2170.10     2249.11     37.22 o 
  -9   5   5     6840.42     6838.52     75.64 o 
  -7   5   5    13159.90    12987.96    119.85 o 
  -5   5   5     3055.54     3012.67     30.74 o 
  -3   5   5    10448.33    11077.28    102.07 o 
  -1   5   5    11674.75    12022.41    111.46 o 
   1   5   5     5755.51     6037.40     61.61 o 
   3   5   5     8065.48     8132.43     77.01 o 
   5   5   5     2796.02     2985.78     47.58 o 
   7   5   5       56.45       42.42     17.22 o 
   9   5   5        8.94       15.75     13.19 o 
  11   5   5      236.17      261.05     23.21 o 
 -14   6   5      402.43      554.83     56.39 o 
 -12   6   5      382.01      390.64     25.81 o 
 -10   6   5       40.94       49.22     11.48 o 
  -8   6   5      636.38      683.57     21.01 o 
  -6   6   5     1086.85     1050.33     21.10 o 
  -4   6   5     1524.11     1687.02     21.83 o 
  -2   6   5    12704.70    13029.70    121.73 o 
   0   6   5      432.44      535.39     36.33 o 
   2   6   5       19.56       34.48      7.53 o 
   4   6   5       55.03       42.32     10.60 o 
   6   6   5      337.89      345.83     23.42 o 
   8   6   5        3.63        3.35      8.92 o 
  10   6   5        2.43        3.50     12.11 o 
 -13   7   5      401.16      506.01     70.02 o 
 -11   7   5      154.40      154.14     11.45 o 
  -9   7   5       57.54       45.37      8.23 o 
  -7   7   5     1651.76     1692.81     36.58 o 
  -5   7   5      510.17      509.83     17.55 o 
  -3   7   5     1680.39     1771.05     23.16 o 
  -1   7   5       14.71        5.45      8.88 o 
   1   7   5     1727.75     1834.58     24.00 o 
   3   7   5     6907.32     6863.25     69.54 o 
   5   7   5     2002.64     2004.19     40.43 o 
   7   7   5     1244.83     1161.86     26.36 o 
   9   7   5      507.03      484.46     25.20 o 
  11   7   5      178.51      134.39     45.36 o 
 -14   8   5      123.35      135.49     61.31 o 
 -12   8   5       86.71       91.54     15.42 o 
 -10   8   5      237.59      256.92     20.58 o 
  -8   8   5      102.25       86.08      8.94 o 
  -6   8   5        6.14        4.84      7.15 o 
  -4   8   5      164.71      228.83     21.15 o 
  -2   8   5       48.96       53.81      9.73 o 
   0   8   5      677.81      655.62     16.99 o 
   2   8   5     1357.03     1319.62     21.12 o 
   4   8   5     1165.44     1119.10     38.40 o 
   6   8   5      482.73      508.10     29.84 o 
   8   8   5      142.12      136.57     29.66 o 
  10   8   5       54.58       61.59     49.62 o 
 -13   9   5      524.93      548.69     47.36 o 
 -11   9   5      943.09      954.71     52.17 o 
  -9   9   5     1334.54     1348.27     32.69 o 
  -7   9   5     4208.32     4201.33     61.38 o 
  -5   9   5     1719.97     1647.84     27.41 o 
  -3   9   5     3017.02     2990.38     37.27 o 
  -1   9   5      291.46      319.73     28.13 o 
   1   9   5     1201.08     1141.03     19.05 o 
   3   9   5     2581.28     2521.00     32.17 o 
   5   9   5      156.44      175.27     20.93 o 
   7   9   5      462.04      530.12     45.25 o 
   9   9   5      695.69      781.35    101.43 o 
 -12  10   5        0.76      -33.51     33.51 o 
 -10  10   5      281.18      265.79     35.91 o 
  -8  10   5        7.47        3.06     19.87 o 
  -6  10   5      227.93      242.88     16.19 o 
  -4  10   5        3.78        1.21     11.04 o 
  -2  10   5     1063.31     1067.28     21.76 o 
   0  10   5      165.68      187.24     18.53 o 
   2  10   5      380.95      395.20     17.02 o 
   4  10   5      116.22      109.35      9.02 o 
   6  10   5        7.10       15.70     38.76 o 
   8  10   5       49.69       65.36     40.95 o 
 -11  11   5     1131.54     1321.62    178.07 o 
  -9  11   5     1071.34     1096.36     49.06 o 
  -7  11   5      807.53      779.25     33.51 o 
  -5  11   5       61.37       66.09      8.35 o 
  -3  11   5     1944.78     1975.08     28.35 o 
  -1  11   5     2063.23     2110.88     37.10 o 
   1  11   5      540.08      614.44     19.32 o 
   3  11   5     1193.88     1184.36     32.62 o 
   5  11   5      437.44      556.95     51.08 o 
   7  11   5       45.84       18.46     30.24 o 
 -10  12   5      508.48      612.10     47.19 o 
  -8  12   5      545.75      579.86     37.91 o 
  -6  12   5      618.19      558.67     31.36 o 
  -4  12   5       70.89       61.37     10.62 o 
  -2  12   5       54.83       45.41     10.37 o 
   0  12   5      825.41      755.17     27.72 o 
   2  12   5        7.36        4.50      7.59 o 
   4  12   5      544.79      580.33     51.06 o 
   6  12   5       57.97       20.02     30.22 o 
   8  12   5       15.92       50.03     39.54 o 
  -9  13   5      445.35      476.81     39.43 o 
  -7  13   5      784.90      787.30     33.24 o 
  -5  13   5        4.89        0.88      6.64 o 
  -3  13   5      457.89      473.38     24.66 o 
  -1  13   5     2599.76     2554.84     56.16 o 
   1  13   5      116.99      121.34     13.81 o 
   3  13   5       74.40       55.08     23.44 o 
   5  13   5      667.05      747.80     77.53 o 
   7  13   5      129.29      216.69     48.22 o 
  -8  14   5       54.90       68.87     28.62 o 
  -6  14   5      540.53      569.27     28.89 o 
  -4  14   5       19.34        2.26      9.18 o 
  -2  14   5       14.68       25.17     14.53 o 
   0  14   5       35.06       34.13     11.62 o 
   2  14   5       60.92       38.02     31.03 o 
   4  14   5        0.58      -19.46     24.16 o 
  -7  15   5      185.06      210.89     28.17 o 
  -5  15   5      209.39      100.39     23.08 o 
  -3  15   5      374.46      363.89     24.66 o 
  -1  15   5     1363.44     1338.24     35.08 o 
   1  15   5      135.68       96.13     29.34 o 
   3  15   5      385.42      484.70    109.87 o 
  -4  16   5        0.27       24.86     20.74 o 
  -2  16   5        3.35        6.20     16.08 o 
   0  16   5      114.24       72.98     17.56 o 
   2  16   5       38.86       23.11     21.89 o 
 -14   0   6     1274.25     1227.68     58.95 o 
 -12   0   6     1588.86     1538.91     40.45 o 
 -10   0   6     8712.67     8577.18    118.72 o 
  -8   0   6     5585.74     5697.54    129.81 o 
  -6   0   6     3222.29     3200.15     67.28 o 
  -4   0   6    14655.01    14739.18    220.64 o 
  -2   0   6    10965.31    10259.46    198.70 o 
   0   0   6     4316.88     3837.22     61.78 o 
   2   0   6     2285.57     2189.51     62.80 o 
   4   0   6      763.94      705.47     41.25 o 
   6   0   6     1265.85     1290.34     50.53 o 
   8   0   6      578.75      609.28     31.48 o 
  10   0   6      464.93      428.86     48.96 o 
 -15   1   6        9.31       13.34     17.55 o 
 -13   1   6       96.05       70.40     18.65 o 
 -11   1   6      118.32      108.12     18.16 o 
  -9   1   6      273.11      277.16     14.50 o 
  -7   1   6      465.19      549.03     26.58 o 
  -5   1   6     1636.19     1813.17     45.40 o 
  -3   1   6       25.79       12.15     11.50 o 
  -1   1   6      484.46      459.31     24.53 o 
   1   1   6     2227.15     2407.48     33.90 o 
   3   1   6      423.57      438.33     31.65 o 
   5   1   6       10.33       15.28     16.65 o 
   7   1   6      941.73      954.54     21.10 o 
   9   1   6       66.97       47.61      9.94 o 
  11   1   6      250.36      275.90     33.63 o 
 -14   2   6      633.56      692.43     28.90 o 
 -12   2   6      667.68      775.02     31.64 o 
 -10   2   6     2581.43     2669.01     40.90 o 
  -8   2   6     2525.14     2333.74     45.56 o 
  -6   2   6     2432.93     2318.93     29.57 o 
  -4   2   6    12685.76    13039.68    162.41 o 
  -2   2   6    20107.09    20551.45    230.61 o 
   0   2   6     7332.45     7125.33     76.73 o 
   2   2   6     9446.98     9827.36    105.92 o 
   4   2   6     8752.72     9113.46    166.53 o 
   6   2   6      171.07      179.55     16.66 o 
   8   2   6     1313.06     1250.27     22.12 o 
  10   2   6     1386.08     1429.74     33.89 o 
 -15   3   6        3.67        4.58     14.56 o 
 -13   3   6       92.28       90.16     14.52 o 
 -11   3   6      223.37      212.94     15.84 o 
  -9   3   6     4372.33     4325.25     53.76 o 
  -7   3   6      439.08      464.86     19.40 o 
  -5   3   6       83.85      106.14     13.06 o 
  -3   3   6      986.54     1141.82     28.00 o 
  -1   3   6       10.06       12.13      9.67 o 
   1   3   6       14.82       13.71     10.51 o 
   3   3   6        3.49        6.31     10.61 o 
   5   3   6      185.23      240.87     32.55 o 
   7   3   6     3646.89     3358.62     58.97 o 
   9   3   6      282.44      287.70     38.53 o 
  11   3   6       57.06       91.63     29.89 o 
 -14   4   6     1605.15     1588.61     34.75 o 
 -12   4   6       49.42       86.66     14.42 o 
 -10   4   6      106.01      114.10     12.67 o 
  -8   4   6     5177.22     5296.74     59.98 o 
  -6   4   6     5469.42     5442.91     69.01 o 
  -4   4   6     2069.11     1999.25     27.81 o 
  -2   4   6    10061.29     9830.69     92.30 o 
   0   4   6     5120.06     4908.73     59.04 o 
   2   4   6     2360.10     2185.89     36.84 o 
   4   4   6     5731.14     5648.29     71.59 o 
   6   4   6     4850.80     4908.57     50.24 o 
   8   4   6     3425.43     3358.35     49.01 o 
  10   4   6      989.03      942.14     39.79 o 
 -15   5   6       14.85       25.55     18.35 o 
 -13   5   6       51.82       55.52     14.77 o 
 -11   5   6       16.22       22.18     11.54 o 
  -9   5   6      919.59      949.53     77.16 o 
  -7   5   6       16.51       30.10     11.69 o 
  -5   5   6        8.10        6.15      9.05 o 
  -3   5   6     4769.53     4702.87     86.67 o 
  -1   5   6     5572.39     5428.65     55.07 o 
   1   5   6      673.26      675.34     42.01 o 
   3   5   6      370.80      440.69     17.98 o 
   5   5   6      317.14      296.81     33.48 o 
   7   5   6      313.41      318.27     22.67 o 
   9   5   6      282.60      263.23     17.57 o 
  11   5   6        2.67       22.72     23.76 o 
 -14   6   6     1151.52     1101.03     35.31 o 
 -12   6   6     1362.17     1341.24     28.97 o 
 -10   6   6       77.66       75.75     18.32 o 
  -8   6   6     1309.55     1342.26     29.68 o 
  -6   6   6       46.47       46.16     10.54 o 
  -4   6   6     7568.28     7643.63     72.25 o 
  -2   6   6    42293.73    42512.82    508.00 o 
   0   6   6     7084.83     7029.36     74.09 o 
   2   6   6     1733.14     1756.14     28.89 o 
   4   6   6     2039.15     1963.39     39.47 o 
   6   6   6      846.87      876.15     30.78 o 
   8   6   6       84.02       97.86     14.93 o 
  10   6   6      403.20      486.05     79.29 o 
 -13   7   6      828.04      859.18     37.91 o 
 -11   7   6      376.41      447.45     48.56 o 
  -9   7   6      139.70      132.30     12.61 o 
  -7   7   6        2.41       -7.40      9.27 o 
  -5   7   6       81.07       79.88     10.26 o 
  -3   7   6     1414.47     1431.86     23.81 o 
  -1   7   6      661.57      725.35     19.33 o 
   1   7   6     1717.51     1657.45     24.47 o 
   3   7   6      662.46      680.14     22.72 o 
   5   7   6        1.75       17.19     15.34 o 
   7   7   6      160.09      170.13     14.85 o 
   9   7   6        4.02       -2.22     30.76 o 
 -14   8   6      410.89      390.58     76.07 o 
 -12   8   6      328.07      377.79     17.81 o 
 -10   8   6      368.15      378.28     30.67 o 
  -8   8   6     7215.95     7143.86     73.99 o 
  -6   8   6     3019.24     3065.35     33.49 o 
  -4   8   6     1612.52     1459.83     22.52 o 
  -2   8   6     5142.48     5047.64     60.48 o 
   0   8   6     1493.12     1385.29     30.92 o 
   2   8   6     3197.31     3210.64     33.92 o 
   4   8   6      591.39      593.49     47.09 o 
   6   8   6      332.48      308.58     24.47 o 
   8   8   6      780.59      829.33     62.11 o 
  10   8   6      406.05      361.53     56.04 o 
 -13   9   6       55.68       58.28     57.15 o 
 -11   9   6       30.59       40.63     28.32 o 
  -9   9   6       19.42       20.21     19.21 o 
  -7   9   6      637.36      615.51     14.14 o 
  -5   9   6        6.97        7.53     10.72 o 
  -3   9   6      102.67      104.58     12.34 o 
  -1   9   6        7.41        5.57     11.47 o 
   1   9   6     1265.68     1242.33     20.95 o 
   3   9   6     1695.53     1706.44     24.80 o 
   5   9   6      175.84      162.18     21.52 o 
   7   9   6        7.56       26.08     25.64 o 
   9   9   6       34.08       54.86     50.39 o 
 -12  10   6     1366.58     1214.52    245.06 o 
 -10  10   6      864.26      953.66     43.97 o 
  -8  10   6      558.42      571.16     32.58 o 
  -6  10   6        8.10        4.61      9.90 o 
  -4  10   6     1347.63     1294.60     24.78 o 
  -2  10   6     2744.78     2639.48     43.10 o 
   0  10   6       20.30       30.82     10.55 o 
   2  10   6      671.64      689.17     18.08 o 
   4  10   6      975.99     1056.61     37.40 o 
   6  10   6      193.68      251.43     33.69 o 
   8  10   6      238.32      295.87     50.16 o 
 -11  11   6      391.88      510.52     61.72 o 
  -9  11   6       96.35      151.77     30.59 o 
  -7  11   6      681.34      654.11     24.48 o 
  -5  11   6        0.65       14.20     11.83 o 
  -3  11   6       94.56      110.73     12.85 o 
  -1  11   6      256.09      272.16     24.48 o 
   1  11   6       76.53       79.19     14.25 o 
   3  11   6      673.51      643.78     33.00 o 
   5  11   6       18.34       16.29     28.24 o 
   7  11   6       46.62       32.90     33.35 o 
 -10  12   6       72.72       81.47     35.06 o 
  -8  12   6     1113.56     1130.88     51.47 o 
  -6  12   6      941.08      899.87     25.79 o 
  -4  12   6      494.45      520.71     15.77 o 
  -2  12   6      636.49      614.80     18.90 o 
   0  12   6      280.47      284.52     13.98 o 
   2  12   6      556.11      572.66     29.06 o 
   4  12   6      950.13      967.08     96.63 o 
   6  12   6      728.90      833.88     49.70 o 
  -9  13   6      165.27      152.73     30.43 o 
  -7  13   6      615.63      519.65     44.87 o 
  -5  13   6      236.46      246.41     26.67 o 
  -3  13   6      630.42      638.76     18.55 o 
  -1  13   6     1873.28     1782.02     48.31 o 
   1  13   6       64.67       47.40     10.86 o 
   3  13   6       15.23       57.83     36.45 o 
   5  13   6       15.11      -24.39     32.87 o 
  -8  14   6      462.10      585.87     37.51 o 
  -6  14   6      423.58      402.27     26.81 o 
  -4  14   6      215.48      222.88     15.09 o 
  -2  14   6      217.76      245.62     20.45 o 
   0  14   6      512.56      545.14     25.32 o 
   2  14   6      406.60      448.02     33.65 o 
   4  14   6      315.51      418.68    101.36 o 
  -7  15   6       21.79       21.83     21.31 o 
  -5  15   6        9.56       33.95     18.70 o 
  -3  15   6       71.72       54.67     11.43 o 
  -1  15   6       19.70        1.12     13.55 o 
   1  15   6       11.44       16.66     23.60 o 
   3  15   6        4.33       19.97     27.41 o 
  -4  16   6      377.24      334.55     67.52 o 
  -2  16   6      371.95      374.84     45.06 o 
   0  16   6      536.98      652.81     59.67 o 
 -15   1   7     1684.23     1813.67     41.58 o 
 -13   1   7      723.88      815.59     30.05 o 
 -11   1   7      245.05      258.28     21.87 o 
  -9   1   7     4509.01     4662.13     50.55 o 
  -7   1   7     3607.80     3721.87     45.11 o 
  -5   1   7     9367.07     9008.56    119.52 o 
  -3   1   7    19118.31    18718.74    207.66 o 
  -1   1   7     3762.59     3573.59     47.11 o 
   1   1   7      595.03      810.20     36.16 o 
   3   1   7     3793.62     3600.64     49.44 o 
   5   1   7     4128.49     4076.54    110.13 o 
   7   1   7     1242.57     1189.80     24.17 o 
   9   1   7     1338.62     1272.58     55.60 o 
  11   1   7       75.69       61.16     22.64 o 
 -14   2   7       69.06       49.07     16.43 o 
 -12   2   7      121.14      117.29     16.77 o 
 -10   2   7       53.43       50.48     14.77 o 
  -8   2   7      173.75      172.94     15.13 o 
  -6   2   7       29.60       32.34     12.74 o 
  -4   2   7     3204.68     3394.51     46.82 o 
  -2   2   7     1244.29     1244.74     29.13 o 
   0   2   7      302.18      379.00     18.35 o 
   2   2   7      425.11      481.66     20.21 o 
   4   2   7        1.70       -1.68     22.90 o 
   6   2   7      120.79      135.86     11.77 o 
   8   2   7      276.36      215.98     15.17 o 
  10   2   7       15.98       36.42     22.24 o 
 -15   3   7     1005.56     1019.71     32.49 o 
 -13   3   7     1274.37     1336.41     38.09 o 
 -11   3   7      395.62      445.63     18.82 o 
  -9   3   7     3619.73     3508.72     55.65 o 
  -7   3   7     3867.95     3824.52     47.57 o 
  -5   3   7      344.98      274.55     16.00 o 
  -3   3   7      316.81      260.09     18.32 o 
  -1   3   7     2470.57     2263.05     32.06 o 
   1   3   7     4922.56     4934.38     56.21 o 
   3   3   7     9009.40     9300.63    167.94 o 
   5   3   7     3221.41     3341.35     67.66 o 
   7   3   7     1467.40     1389.92     27.77 o 
   9   3   7     1556.30     1505.24     49.08 o 
 -14   4   7        3.81      -17.95     17.95 o 
 -12   4   7      248.35      227.17     21.85 o 
 -10   4   7      125.47      128.39     15.90 o 
  -8   4   7     1376.06     1421.17     31.37 o 
  -6   4   7     1454.56     1491.97     29.21 o 
  -4   4   7      675.99      754.65     19.16 o 
  -2   4   7      217.90      301.55     25.69 o 
   0   4   7     1322.87     1365.88     33.76 o 
   2   4   7       27.33       38.09     19.03 o 
   4   4   7        0.04        2.33     13.36 o 
   6   4   7      399.05      349.97     27.16 o 
   8   4   7        0.12       -9.95     14.59 o 
  10   4   7       41.97       41.06     21.21 o 
 -15   5   7      231.80      210.75     28.76 o 
 -13   5   7      253.81      240.60     19.42 o 
 -11   5   7      118.52       84.36     15.79 o 
  -9   5   7     1204.11     1202.23     38.20 o 
  -7   5   7     1001.86     1121.38     29.48 o 
  -5   5   7       40.19       30.18     10.75 o 
  -3   5   7     4435.87     4288.96     47.73 o 
  -1   5   7     3432.69     3271.99     36.09 o 
   1   5   7     3279.92     3298.11     54.35 o 
   3   5   7     4468.31     4265.08     61.18 o 
   5   5   7     2407.08     2435.57     32.76 o 
   7   5   7     3226.59     3125.34     51.09 o 
   9   5   7     1669.27     1657.17     50.79 o 
 -14   6   7        1.24      -14.74     14.74 o 
 -12   6   7        0.81       12.26     10.54 o 
 -10   6   7      631.89      641.62     25.57 o 
  -8   6   7      409.11      451.72     36.20 o 
  -6   6   7       33.53       31.59     12.81 o 
  -4   6   7      713.23      721.77     27.40 o 
  -2   6   7        4.45       11.19     11.10 o 
   0   6   7     1779.15     1759.18     26.23 o 
   2   6   7     2249.99     2226.84     37.76 o 
   4   6   7      282.80      337.28     41.52 o 
   6   6   7       18.13       24.41     14.88 o 
   8   6   7        0.22        2.38     13.53 o 
  10   6   7       11.34        5.30     34.26 o 
 -13   7   7      225.98      264.83     40.55 o 
 -11   7   7      780.27      795.45     26.54 o 
  -9   7   7     3161.06     3166.07     44.37 o 
  -7   7   7     3666.31     3723.05     46.03 o 
  -5   7   7     3302.24     3265.20     43.12 o 
  -3   7   7    11940.85    12215.66    128.56 o 
  -1   7   7      724.50      746.45     29.85 o 
   1   7   7     2141.36     2094.00     53.15 o 
   3   7   7     5045.31     4872.02     50.47 o 
   5   7   7      525.53      556.97     35.47 o 
   7   7   7      355.29      404.44     42.53 o 
   9   7   7      249.05      291.12     60.33 o 
 -14   8   7      399.40      332.97     51.78 o 
 -12   8   7      570.84      548.75     17.28 o 
 -10   8   7       48.86       41.92     13.31 o 
  -8   8   7      108.09       98.37     11.94 o 
  -6   8   7      133.04       94.09     14.11 o 
  -4   8   7        0.66       15.29     13.23 o 
  -2   8   7        0.32       30.23     15.09 o 
   0   8   7      458.39      443.42     20.88 o 
   2   8   7      938.36      890.54     16.94 o 
   4   8   7      278.28      235.62     21.07 o 
   6   8   7       59.74       25.26     11.54 o 
   8   8   7       42.92       79.88     40.78 o 
 -13   9   7      280.35      251.35     63.33 o 
 -11   9   7      442.09      491.09     21.33 o 
  -9   9   7      916.21      974.94     30.66 o 
  -7   9   7      465.67      488.86     21.17 o 
  -5   9   7      280.84      294.16     26.82 o 
  -3   9   7     2967.36     2940.54     61.29 o 
  -1   9   7       76.16       91.41     17.39 o 
   1   9   7      658.10      669.50     20.11 o 
   3   9   7     4506.60     4281.43     54.75 o 
   5   9   7      494.04      565.99     25.79 o 
   7   9   7      271.47      272.13     42.82 o 
 -12  10   7       26.86       92.93     53.41 o 
 -10  10   7       20.87       13.99      9.97 o 
  -8  10   7      264.06      312.56     37.43 o 
  -6  10   7        1.05        2.05     10.05 o 
  -4  10   7       28.15       43.85     15.47 o 
  -2  10   7     3787.64     3770.48     56.20 o 
   0  10   7      139.89      104.34     17.26 o 
   2  10   7       79.70       72.03      8.74 o 
   4  10   7      142.24      155.63     17.86 o 
   6  10   7       53.95       18.71     26.13 o 
   8  10   7      124.82      158.84     47.47 o 
 -11  11   7      439.57      492.80     56.03 o 
  -9  11   7     1536.48     1404.21     58.87 o 
  -7  11   7     1146.50     1083.43     31.03 o 
  -5  11   7      218.33      242.62     44.93 o 
  -3  11   7     2180.21     2107.76     37.86 o 
  -1  11   7      761.68      828.78     54.52 o 
   1  11   7       38.82       41.38     11.84 o 
   3  11   7      118.78      145.76     10.94 o 
   5  11   7      222.37      369.47     57.38 o 
   7  11   7      395.36      425.56     55.38 o 
 -10  12   7       35.21       84.75     31.65 o 
  -8  12   7        5.20       -7.86     22.33 o 
  -6  12   7       46.60       67.20     13.73 o 
  -4  12   7      227.12      209.58     17.37 o 
  -2  12   7     3105.44     2841.42     64.31 o 
   0  12   7      202.25      204.38     23.77 o 
   2  12   7       87.67       96.26     14.00 o 
   4  12   7      597.56      597.19     59.14 o 
   6  12   7        1.17       13.41     34.23 o 
  -9  13   7      468.44      464.57     37.91 o 
  -7  13   7     1500.41     1377.65     51.45 o 
  -5  13   7      619.27      695.83     38.20 o 
  -3  13   7      457.69      487.31     33.18 o 
  -1  13   7     1229.76     1309.66     24.04 o 
   1  13   7      365.81      399.93     20.52 o 
   3  13   7      154.67      181.31     33.66 o 
   5  13   7      163.25      182.01     40.13 o 
  -8  14   7       51.44       54.84     25.61 o 
  -6  14   7      459.21      425.66     35.92 o 
  -4  14   7       19.43       16.21     12.47 o 
  -2  14   7      114.41      112.90     14.23 o 
   0  14   7       15.90       40.08     13.64 o 
   2  14   7       38.49       26.08     29.94 o 
   4  14   7       22.31       24.54     31.30 o 
  -7  15   7      226.08      267.89     26.51 o 
  -5  15   7      362.83      369.35     51.17 o 
  -3  15   7      237.38      253.29     18.82 o 
  -1  15   7      739.46      783.96     39.34 o 
   1  15   7      165.09      185.72     42.88 o 
  -2  16   7        9.55       36.94     23.45 o 
 -14   0   8      545.52      585.79     38.05 o 
 -12   0   8     2111.80     2102.81     52.91 o 
 -10   0   8    22605.43    22202.56    343.89 o 
  -8   0   8    10946.81    10644.67    179.52 o 
  -6   0   8     1442.33     1307.96     42.40 o 
  -4   0   8    21665.84    22188.23    602.33 o 
  -2   0   8    20329.65    20206.15    346.41 o 
   0   0   8     2355.24     2399.14    116.57 o 
   2   0   8     5095.63     5204.41    102.76 o 
   4   0   8     1795.30     1769.72    110.13 o 
   6   0   8     1165.77     1061.23     61.69 o 
   8   0   8      404.14      411.11     36.73 o 
  10   0   8     1030.04     1063.82     66.41 o 
 -15   1   8      204.40      160.48     23.95 o 
 -13   1   8      315.69      341.58     21.51 o 
 -11   1   8       63.94       60.39     18.99 o 
  -9   1   8      276.84      352.57     21.05 o 
  -7   1   8      142.02      143.58     18.97 o 
  -5   1   8      171.34      155.75     20.10 o 
  -3   1   8       27.62       40.21     13.17 o 
  -1   1   8        9.07        9.06     11.37 o 
   1   1   8      185.81      226.69     20.17 o 
   3   1   8      150.07      162.46     17.76 o 
   5   1   8       31.33       49.12     39.74 o 
   7   1   8      277.00      275.05     19.31 o 
   9   1   8      122.60      129.71     17.07 o 
 -14   2   8     1429.80     1489.49     37.58 o 
 -12   2   8      869.72      932.47     33.91 o 
 -10   2   8     7375.88     7390.68     79.99 o 
  -8   2   8     5676.33     5477.81     63.87 o 
  -6   2   8     1045.73     1005.86     33.02 o 
  -4   2   8     2035.08     2080.47     45.94 o 
  -2   2   8     1602.62     1533.16     28.97 o 
   0   2   8     1163.65     1084.55     26.92 o 
   2   2   8     3356.26     3316.73     66.65 o 
   4   2   8     2019.59     1940.87     61.00 o 
   6   2   8       11.43       14.26     15.11 o 
   8   2   8      749.92      722.57     19.72 o 
  10   2   8      352.78      428.80     38.02 o 
 -15   3   8      159.48      254.11     36.27 o 
 -13   3   8        8.29       -0.82     15.75 o 
 -11   3   8     1153.55     1170.70     28.37 o 
  -9   3   8      245.83      291.58     18.50 o 
  -7   3   8       97.89      188.99     20.59 o 
  -5   3   8      998.56     1142.11     24.06 o 
  -3   3   8      555.65      586.67     24.53 o 
  -1   3   8      138.75      156.46     16.33 o 
   1   3   8      928.97     1002.87     26.77 o 
   3   3   8      129.36      151.90     33.48 o 
   5   3   8     1578.21     1608.02    117.14 o 
   7   3   8       18.86        7.76     11.75 o 
   9   3   8       20.35       61.55     23.46 o 
 -14   4   8     1119.88     1093.14     31.04 o 
 -12   4   8      573.49      579.03     32.36 o 
 -10   4   8       13.91       19.59     15.27 o 
  -8   4   8       16.54       38.77     14.73 o 
  -6   4   8      244.18      276.47     29.27 o 
  -4   4   8     2427.10     2580.98     47.10 o 
  -2   4   8     1909.54     2041.36     35.94 o 
   0   4   8     2491.49     2605.69     41.22 o 
   2   4   8     7654.17     7581.30    100.60 o 
   4   4   8     3480.13     3425.02     55.88 o 
   6   4   8     1172.72     1162.19     37.23 o 
   8   4   8     1068.79     1081.93     42.06 o 
  10   4   8      437.44      455.52     72.71 o 
 -15   5   8       14.43       36.69     17.42 o 
 -13   5   8      120.63      133.15     19.80 o 
 -11   5   8       42.63       29.15     14.23 o 
  -9   5   8      594.05      577.90     26.45 o 
  -7   5   8      358.60      399.23     44.43 o 
  -5   5   8      272.47      320.57     30.20 o 
  -3   5   8      288.94      354.66     34.75 o 
  -1   5   8      653.61      671.79     20.14 o 
   1   5   8     2551.77     2450.77     33.66 o 
   3   5   8      608.17      491.62     55.12 o 
   5   5   8      237.92      252.38     54.05 o 
   7   5   8        9.44       34.25     16.90 o 
   9   5   8       67.20       74.31     18.31 o 
 -14   6   8      387.32      491.00     27.64 o 
 -12   6   8      176.75      177.38     16.92 o 
 -10   6   8     1338.81     1345.15     33.07 o 
  -8   6   8    10113.63     9844.68    110.50 o 
  -6   6   8     2969.67     2810.38     39.97 o 
  -4   6   8     1347.65     1231.48     32.29 o 
  -2   6   8     2464.61     2427.90     32.84 o 
   0   6   8      855.53      839.10     27.33 o 
   2   6   8     1227.73     1165.03     22.17 o 
   4   6   8      451.76      535.43     14.31 o 
   6   6   8     2484.20     2574.09     48.65 o 
   8   6   8     1306.28     1171.69     37.72 o 
 -13   7   8       72.06       87.96     16.81 o 
 -11   7   8      209.77      236.95     27.86 o 
  -9   7   8        6.56       -0.40     11.78 o 
  -7   7   8      339.10      311.24     16.45 o 
  -5   7   8      270.17      286.75     21.94 o 
  -3   7   8      903.72      831.24     25.69 o 
  -1   7   8      358.35      317.98     15.00 o 
   1   7   8     1224.85     1207.20     45.81 o 
   3   7   8      176.74      187.08     18.90 o 
   5   7   8      100.94      127.33     22.82 o 
   7   7   8       43.39       32.92     16.62 o 
   9   7   8       59.60       63.59     43.08 o 
 -14   8   8     1074.30     1023.85     67.82 o 
 -12   8   8     2585.65     2683.52     45.88 o 
 -10   8   8     1958.53     2025.63     36.65 o 
  -8   8   8     2873.62     2692.02     40.47 o 
  -6   8   8      491.29      556.94     25.50 o 
  -4   8   8     3575.75     3545.32     45.77 o 
  -2   8   8     3423.83     3361.82     53.75 o 
   0   8   8      483.22      490.32     19.00 o 
   2   8   8     3626.40     3857.05     47.37 o 
   4   8   8      392.74      444.10     32.53 o 
   6   8   8       49.70       36.62     20.26 o 
   8   8   8        5.29      -22.17     38.60 o 
 -13   9   8      132.34       77.74     23.20 o 
 -11   9   8      121.46       81.62     18.85 o 
  -9   9   8      276.21      276.83     15.21 o 
  -7   9   8      797.95      756.46     45.39 o 
  -5   9   8      691.70      638.37     22.68 o 
  -3   9   8     6445.98     6087.16     70.12 o 
  -1   9   8     2580.60     2614.18     45.10 o 
   1   9   8       16.46       -8.01     11.00 o 
   3   9   8      476.89      488.94     14.76 o 
   5   9   8        0.73       -9.82     11.91 o 
   7   9   8        4.21       -5.54     33.81 o 
 -12  10   8        7.91      -18.68     30.73 o 
 -10  10   8      397.30      388.43     27.09 o 
  -8  10   8     2043.52     1988.36     36.78 o 
  -6  10   8      138.12      170.11     21.55 o 
  -4  10   8     1062.77     1060.27     44.53 o 
  -2  10   8     2259.32     2279.59     40.56 o 
   0  10   8      380.37      380.60     19.89 o 
   2  10   8     1152.80     1177.36     21.00 o 
   4  10   8      738.49      802.48     45.12 o 
   6  10   8      746.47      737.06     54.79 o 
 -11  11   8       15.66       14.93     29.60 o 
  -9  11   8       79.74       66.69     20.41 o 
  -7  11   8      880.58      879.67     38.22 o 
  -5  11   8       92.38       71.89     20.45 o 
  -3  11   8      148.60      130.62     17.80 o 
  -1  11   8      409.45      404.86     19.47 o 
   1  11   8        1.19        5.89     11.01 o 
   3  11   8      258.09      300.10     51.92 o 
   5  11   8      110.95       94.37     42.43 o 
 -10  12   8      472.05      515.23     44.93 o 
  -8  12   8      262.36      276.51     24.24 o 
  -6  12   8      146.29      164.07     24.15 o 
  -4  12   8     1021.19     1100.19     34.62 o 
  -2  12   8      788.09      881.25     24.83 o 
   0  12   8      269.18      269.59     17.99 o 
   2  12   8      692.97      687.61     29.26 o 
   4  12   8      136.46      116.19     36.17 o 
  -9  13   8       66.23      106.40     37.70 o 
  -7  13   8      129.49      105.76     45.80 o 
  -5  13   8       34.99       31.34     21.73 o 
  -3  13   8      138.82      143.00     18.99 o 
  -1  13   8      443.54      501.26     18.61 o 
   1  13   8      111.74       96.26     17.08 o 
   3  13   8      421.86      472.67     46.93 o 
  -8  14   8      431.52      442.73     40.96 o 
  -6  14   8      481.27      559.90     36.78 o 
  -4  14   8      599.09      588.91     23.13 o 
  -2  14   8      444.05      560.83     21.05 o 
   0  14   8      696.35      852.69     68.06 o 
   2  14   8      764.53      796.88     52.86 o 
  -5  15   8       22.06       24.53     19.39 o 
  -3  15   8       16.50        9.73     11.80 o 
  -1  15   8       16.90       41.67     21.77 o 
 -15   1   9     1068.64     1151.54     33.11 o 
 -13   1   9      194.25      214.02     20.82 o 
 -11   1   9      628.87      666.13     43.87 o 
  -9   1   9     5846.11     5870.20     80.00 o 
  -7   1   9     5412.11     5330.35     89.81 o 
  -5   1   9    12752.20    12770.78    164.69 o 
  -3   1   9    11461.41    11180.97    134.84 o 
  -1   1   9     6520.88     6645.65     80.41 o 
   1   1   9     2937.04     2909.14     57.58 o 
   3   1   9     4095.75     4066.68     58.46 o 
   5   1   9     2053.64     2079.50    189.80 o 
   7   1   9     1092.77     1046.03     26.29 o 
   9   1   9      443.55      479.23     34.69 o 
 -14   2   9       70.63       77.07     21.55 o 
 -12   2   9      140.34      125.31     18.32 o 
 -10   2   9      227.07      212.05     20.55 o 
  -8   2   9      193.17      190.59     19.31 o 
  -6   2   9       56.98       64.35     18.15 o 
  -4   2   9      295.27      320.50     35.16 o 
  -2   2   9      796.23      796.10     38.89 o 
   0   2   9     1818.91     1849.20     34.74 o 
   2   2   9       36.55       46.16     18.74 o 
   4   2   9        1.08       -8.91     19.85 o 
   6   2   9      418.23      382.04     34.54 o 
   8   2   9        7.29        6.09     16.32 o 
 -15   3   9      872.85      911.53     43.56 o 
 -13   3   9      714.13      741.55     40.37 o 
 -11   3   9      401.57      467.51     34.26 o 
  -9   3   9      301.11      308.39     21.88 o 
  -7   3   9       47.06       51.48     16.79 o 
  -5   3   9     3671.23     3605.25     79.43 o 
  -3   3   9     5936.70     5794.91     82.56 o 
  -1   3   9     2857.46     2788.17     42.97 o 
   1   3   9     2803.02     2725.94     43.49 o 
   3   3   9     1235.69     1207.26     45.93 o 
   5   3   9       21.62       42.18     26.96 o 
   7   3   9      327.26      397.45     40.64 o 
   9   3   9      527.93      573.58     30.82 o 
 -14   4   9        5.41       -3.76     15.97 o 
 -12   4   9        0.23       -6.24     15.32 o 
 -10   4   9        0.76       -3.83     17.09 o 
  -8   4   9       35.71       27.93     17.50 o 
  -6   4   9       13.23       24.92     14.10 o 
  -4   4   9        5.74       14.90     12.06 o 
  -2   4   9      283.92      293.91     28.02 o 
   0   4   9     2683.50     2650.28     49.44 o 
   2   4   9     1787.94     1707.95     65.67 o 
   4   4   9       23.39       31.78     20.86 o 
   6   4   9       73.67       95.76     17.76 o 
   8   4   9       21.89       41.45     18.36 o 
 -15   5   9      437.63      409.45     28.02 o 
 -13   5   9      529.30      507.17     22.23 o 
 -11   5   9     1180.89     1215.73     38.10 o 
  -9   5   9     3116.74     3027.03     45.03 o 
  -7   5   9     1323.26     1356.50     30.28 o 
  -5   5   9     1526.77     1412.67     48.81 o 
  -3   5   9     4527.74     4346.39     57.08 o 
  -1   5   9     1665.45     1615.36     27.71 o 
   1   5   9     3807.14     3855.23     54.56 o 
   3   5   9     1048.91     1143.84     33.64 o 
   5   5   9       18.55       14.23      9.72 o 
   7   5   9     1125.94     1114.84     36.26 o 
 -14   6   9        1.10       -9.15     13.74 o 
 -12   6   9       84.15       90.24     19.03 o 
 -10   6   9      417.14      412.00     22.68 o 
  -8   6   9       83.33       88.72     14.87 o 
  -6   6   9        1.51       10.09     12.20 o 
  -4   6   9      317.16      340.51     20.93 o 
  -2   6   9      908.35      845.09     23.37 o 
   0   6   9      733.01      743.15     22.62 o 
   2   6   9      182.55      237.65     23.54 o 
   4   6   9      206.37      180.57     19.06 o 
   6   6   9      350.15      362.07     27.98 o 
   8   6   9       20.11       38.99     17.64 o 
 -13   7   9      516.00      612.61     33.71 o 
 -11   7   9      551.82      596.31     32.38 o 
  -9   7   9      904.20      948.77     28.15 o 
  -7   7   9       58.37       73.53     16.95 o 
  -5   7   9     1009.94     1023.45     26.23 o 
  -3   7   9     9006.61     9101.48     97.09 o 
  -1   7   9      403.97      398.46     17.04 o 
   1   7   9     1620.92     1582.88     43.16 o 
   3   7   9     3034.51     2897.22     38.31 o 
   5   7   9      773.29      802.89     40.92 o 
   7   7   9     1397.23     1375.28     64.70 o 
 -12   8   9      408.61      454.41     26.31 o 
 -10   8   9      702.26      788.32     40.08 o 
  -8   8   9      423.03      386.94     47.84 o 
  -6   8   9        4.52       13.70     14.39 o 
  -4   8   9      461.37      501.18     24.59 o 
  -2   8   9      730.71      740.25     22.54 o 
   0   8   9        1.99       19.13     14.20 o 
   2   8   9        1.66        8.64      9.72 o 
   4   8   9        1.30       14.16     13.60 o 
   6   8   9       22.66       18.53     24.87 o 
 -13   9   9      189.06      119.20     44.08 o 
 -11   9   9      357.81      454.88     38.77 o 
  -9   9   9     1600.22     1599.68     39.14 o 
  -7   9   9      573.68      629.29     23.08 o 
  -5   9   9     1776.56     1797.59     42.41 o 
  -3   9   9     8986.88     8689.78     99.04 o 
  -1   9   9      543.96      503.27     26.66 o 
   1   9   9      439.87      456.88     17.34 o 
   3   9   9     1328.66     1250.38     52.63 o 
   5   9   9      279.79      262.17     21.43 o 
   7   9   9       59.96      143.95     56.63 o 
 -12  10   9      320.40      441.29     59.23 o 
 -10  10   9      106.08       95.44     14.38 o 
  -8  10   9      507.12      458.94     34.46 o 
  -6  10   9       58.93       59.90     14.22 o 
  -4  10   9       51.21       65.37     17.51 o 
  -2  10   9     1153.53     1186.92     37.82 o 
   0  10   9       34.35       12.99     12.42 o 
   2  10   9       57.76       27.61     12.25 o 
   4  10   9        0.74       -5.53     25.10 o 
   6  10   9       53.33      167.47     57.92 o 
 -11  11   9      116.71      124.75     40.94 o 
  -9  11   9     1321.58     1366.77     42.68 o 
  -7  11   9     1112.54     1046.66     46.42 o 
  -5  11   9      249.95      232.42     23.16 o 
  -3  11   9      629.58      686.71     30.65 o 
  -1  11   9      415.53      443.00     36.00 o 
   1  11   9      983.40      999.69     24.98 o 
   3  11   9      327.00      348.70     34.29 o 
   5  11   9       31.58        9.27     34.23 o 
 -10  12   9       12.48       34.40     33.00 o 
  -8  12   9      179.94      152.11     20.34 o 
  -6  12   9       55.41       13.12     16.87 o 
  -4  12   9        7.25       -9.97     15.75 o 
  -2  12   9     1213.39     1215.24     35.40 o 
   0  12   9       13.90       -4.85     12.86 o 
   2  12   9       13.49      -10.51     27.81 o 
   4  12   9       73.09       39.37     30.50 o 
  -9  13   9      307.82      284.75     53.78 o 
  -7  13   9      636.58      768.11     46.92 o 
  -5  13   9      965.49     1032.44     80.52 o 
  -3  13   9      230.57      245.70     32.14 o 
  -1  13   9      336.56      423.45     38.38 o 
   1  13   9      602.38      605.47     64.27 o 
   3  13   9      290.12      339.48     57.48 o 
  -6  14   9       24.14       19.69     22.93 o 
  -4  14   9        6.21       13.06     14.17 o 
  -2  14   9       67.20       65.21     19.35 o 
   0  14   9       16.22        3.62     21.43 o 
  -3  15   9       22.41       48.36     15.29 o 
 -14   0  10      535.53      517.65     62.69 o 
 -12   0  10       24.17       30.46     24.46 o 
 -10   0  10     8103.77     8027.84    126.31 o 
  -8   0  10     4709.36     4708.63    142.18 o 
  -6   0  10       92.47      116.65     27.16 o 
  -4   0  10     1176.63     1182.39     45.46 o 
  -2   0  10     3396.53     3138.30     70.50 o 
   0   0  10     1989.95     2008.59     65.48 o 
   2   0  10     3111.77     3301.37     92.72 o 
   4   0  10     4239.44     4188.89    133.98 o 
   6   0  10     1125.88      993.86     70.77 o 
   8   0  10     1271.09     1325.12     60.78 o 
 -15   1  10       21.59        4.47     17.65 o 
 -13   1  10      336.26      344.19     22.28 o 
 -11   1  10     1213.00     1237.30     35.31 o 
  -9   1  10      113.03       85.01     19.07 o 
  -7   1  10        7.22       20.77     18.14 o 
  -5   1  10        4.77       30.65     20.02 o 
  -3   1  10       67.56       78.58     17.58 o 
  -1   1  10       14.06        9.70     17.98 o 
   1   1  10       61.51       89.51     17.59 o 
   3   1  10        2.65        7.98     16.52 o 
   5   1  10     1043.46      957.00     48.48 o 
   7   1  10      235.37      149.24     22.80 o 
 -14   2  10      669.65      693.05     36.19 o 
 -12   2  10      124.85      110.30     18.29 o 
 -10   2  10     1622.90     1568.21     40.97 o 
  -8   2  10      194.74      194.80     19.25 o 
  -6   2  10     1902.75     1893.95     40.38 o 
  -4   2  10    11496.22    11320.88    138.29 o 
  -2   2  10     3886.52     3815.13     61.28 o 
   0   2  10     1539.89     1599.57     48.30 o 
   2   2  10     3818.41     3777.03     61.66 o 
   4   2  10     2495.32     2549.20    124.33 o 
   6   2  10      484.83      525.43     98.59 o 
   8   2  10     1006.25     1122.04     39.92 o 
 -15   3  10      127.88      162.02     21.91 o 
 -13   3  10       19.26       23.20     16.37 o 
 -11   3  10     1868.82     1719.35     80.19 o 
  -9   3  10       75.24       90.56     18.11 o 
  -7   3  10      597.51      605.93     28.91 o 
  -5   3  10       14.69       26.39     17.88 o 
  -3   3  10      171.79      161.45     20.55 o 
  -1   3  10      967.10      949.71     80.68 o 
   1   3  10     1122.26     1107.13     51.51 o 
   3   3  10       15.46       23.52     20.20 o 
   5   3  10      617.37      689.07     53.43 o 
   7   3  10        0.08       -0.39     20.24 o 
 -14   4  10      160.87      139.17     20.08 o 
 -12   4  10      329.58      364.06     37.28 o 
 -10   4  10     2064.99     2068.41     43.92 o 
  -8   4  10     1957.22     2017.35     41.09 o 
  -6   4  10     3245.90     3251.42     53.41 o 
  -4   4  10     3865.35     3897.38     61.77 o 
  -2   4  10       22.65        9.20     17.67 o 
   0   4  10       16.63       15.28     15.70 o 
   2   4  10      981.64      922.69     60.84 o 
   4   4  10      737.59      820.73     31.83 o 
   6   4  10     1542.17     1531.36     76.11 o 
   8   4  10      745.39      659.21     39.27 o 
 -15   5  10       54.26       57.26     31.52 o 
 -13   5  10      206.35      207.61     26.52 o 
 -11   5  10       49.53       66.71     17.05 o 
  -9   5  10       14.23       13.79     14.83 o 
  -7   5  10      344.11      367.45     37.92 o 
  -5   5  10      630.19      639.68     54.53 o 
  -3   5  10     1325.65     1265.92     30.08 o 
  -1   5  10       82.38       83.74     18.63 o 
   1   5  10      569.01      544.61     37.42 o 
   3   5  10      114.91       67.57     27.18 o 
   5   5  10      176.29      181.23     18.99 o 
   7   5  10        0.47      -17.53     24.76 o 
 -14   6  10      586.42      634.72     36.98 o 
 -12   6  10     1086.26     1083.25     38.71 o 
 -10   6  10      529.89      556.96     35.60 o 
  -8   6  10     1011.72      974.38     31.40 o 
  -6   6  10      731.64      721.09     28.13 o 
  -4   6  10      398.01      473.35     27.64 o 
  -2   6  10       72.25       68.07     15.20 o 
   0   6  10     2219.74     2208.64     34.02 o 
   2   6  10     6895.13     6865.87     86.96 o 
   4   6  10      388.99      448.45     20.68 o 
   6   6  10      562.68      612.98     38.75 o 
 -13   7  10        5.44       18.20     15.69 o 
 -11   7  10      268.72      263.34     27.05 o 
  -9   7  10     1574.22     1522.77     65.12 o 
  -7   7  10      128.82      231.65     41.30 o 
  -5   7  10      119.32      121.51     17.56 o 
  -3   7  10      610.40      602.62     33.73 o 
  -1   7  10      147.50      141.36     14.88 o 
   1   7  10       44.36       53.80     18.41 o 
   3   7  10        1.79       16.28     11.42 o 
   5   7  10        0.17       29.13     19.96 o 
   7   7  10        0.08        2.65     15.88 o 
 -12   8  10      140.66      192.12     19.78 o 
 -10   8  10     1183.75     1193.55     34.21 o 
  -8   8  10     2652.13     2514.92     44.05 o 
  -6   8  10      266.78      282.63     18.53 o 
  -4   8  10     1479.60     1395.24     29.75 o 
  -2   8  10     1130.60     1141.50     28.25 o 
   0   8  10      260.97      303.34     17.74 o 
   2   8  10     1089.97     1064.46     30.94 o 
   4   8  10      770.30      892.21    117.79 o 
   6   8  10     1772.10     2007.42     90.01 o 
 -13   9  10       24.90       -1.33     34.39 o 
 -11   9  10       35.66       20.03     13.93 o 
  -9   9  10       33.69       49.47     15.01 o 
  -7   9  10       46.78       16.94     14.11 o 
  -5   9  10     1151.13     1071.17     49.17 o 
  -3   9  10     1737.59     1699.72     34.48 o 
  -1   9  10      245.61      232.41     20.92 o 
   1   9  10      147.11      180.46     33.81 o 
   3   9  10      282.84      227.71     29.69 o 
   5   9  10       92.59      147.17     44.22 o 
 -12  10  10      402.77      392.30     46.82 o 
 -10  10  10      515.85      498.85     22.14 o 
  -8  10  10     1322.05     1247.51     39.25 o 
  -6  10  10      782.22      789.86     31.15 o 
  -4  10  10     2248.76     2335.55     41.42 o 
  -2  10  10     1171.58     1233.65     34.02 o 
   0  10  10      583.20      580.10     29.47 o 
   2  10  10      975.94     1006.01     57.84 o 
   4  10  10       17.21        9.87     32.37 o 
 -11  11  10        1.56      -10.23     34.43 o 
  -9  11  10       43.91       39.31     14.05 o 
  -7  11  10      110.75       96.08     16.52 o 
  -5  11  10       68.38       56.66     21.48 o 
  -3  11  10       53.77       22.66     17.04 o 
  -1  11  10       84.42       84.57     20.54 o 
   1  11  10      126.28      188.18     27.07 o 
   3  11  10      138.20      159.53     35.25 o 
 -10  12  10      343.08      275.19     45.49 o 
  -8  12  10      445.81      520.13     37.33 o 
  -6  12  10      497.87      496.82     27.04 o 
  -4  12  10     1607.80     1498.50     73.95 o 
  -2  12  10      820.44      869.90     27.33 o 
   0  12  10      444.29      481.70     38.57 o 
   2  12  10      859.69      984.25     52.49 o 
  -9  13  10        2.83       41.50     36.02 o 
  -7  13  10       81.59       86.12     26.03 o 
  -5  13  10      235.61      218.93     27.34 o 
  -3  13  10      771.64      758.91     28.01 o 
  -1  13  10       89.03       53.99     15.46 o 
   1  13  10       85.56       49.14     28.53 o 
  -6  14  10       41.40       68.67     20.61 o 
  -4  14  10      442.31      425.87     38.05 o 
  -2  14  10       34.86       23.12     17.15 o 
   0  14  10        8.27       -2.60     41.44 o 
 -15   1  11      521.85      550.12     46.75 o 
 -13   1  11      229.16      218.26     23.88 o 
 -11   1  11     1113.00     1099.70     41.92 o 
  -9   1  11     1039.83     1110.22     35.11 o 
  -7   1  11      454.06      425.22     31.85 o 
  -5   1  11     2791.45     2900.00     56.86 o 
  -3   1  11     1026.90     1059.63     43.62 o 
  -1   1  11     4866.03     5061.13     73.02 o 
   1   1  11     5761.23     5861.75     86.93 o 
   3   1  11     2406.15     2383.54     57.18 o 
   5   1  11      773.58      833.67     70.58 o 
   7   1  11      706.30      694.21     60.18 o 
 -14   2  11        1.27       -5.05     16.14 o 
 -12   2  11       40.70       41.47     18.77 o 
 -10   2  11       99.63      105.47     21.02 o 
  -8   2  11       14.18       28.31     16.22 o 
  -6   2  11       12.61       36.15     18.14 o 
  -4   2  11      282.50      280.20     23.42 o 
  -2   2  11      418.54      438.49     40.97 o 
   0   2  11     2720.39     2801.12     65.89 o 
   2   2  11      282.44      263.95     23.03 o 
   4   2  11       17.05       32.43     52.23 o 
   6   2  11      117.16      167.64     42.96 o 
 -15   3  11      339.70      348.40     45.19 o 
 -13   3  11      763.67      730.20     29.83 o 
 -11   3  11     6126.93     6109.85     98.33 o 
  -9   3  11     6039.92     5894.19     80.64 o 
  -7   3  11     1651.23     1669.66     70.42 o 
  -5   3  11     5000.10     4936.81     77.32 o 
  -3   3  11     1629.61     1660.17     46.64 o 
  -1   3  11      272.92      303.78     22.75 o 
   1   3  11      800.58      788.84     38.33 o 
   3   3  11       96.15      100.02     24.55 o 
   5   3  11       10.53      -28.10     28.10 o 
   7   3  11      233.73      115.88     40.78 o 
 -14   4  11      236.88      242.90     24.00 o 
 -12   4  11       57.81       72.49     19.05 o 
 -10   4  11        4.48       15.80     16.81 o 
  -8   4  11      608.42      561.14     46.12 o 
  -6   4  11      347.23      335.00     21.83 o 
  -4   4  11      192.39      228.80     27.21 o 
  -2   4  11     1082.45     1085.59     35.73 o 
   0   4  11      299.17      384.22     30.43 o 
   2   4  11       26.96       28.13     24.73 o 
   4   4  11        0.25       14.60     18.78 o 
   6   4  11        0.41       33.01     46.77 o 
 -13   5  11     1354.96     1437.49     50.29 o 
 -11   5  11     2390.64     2416.86     57.75 o 
  -9   5  11     1435.68     1452.60     44.93 o 
  -7   5  11      142.32      141.68     18.05 o 
  -5   5  11     1089.30     1116.09     33.34 o 
  -3   5  11      863.03      896.85     28.08 o 
  -1   5  11       22.33       17.24     16.93 o 
   1   5  11     2073.06     2141.48     43.48 o 
   3   5  11      394.40      496.33     29.17 o 
   5   5  11       78.47       74.90     28.99 o 
   7   5  11      263.41      187.16     36.35 o 
 -14   6  11       15.10       86.02     24.88 o 
 -12   6  11       92.76      119.35     23.22 o 
 -10   6  11      362.91      374.45     22.94 o 
  -8   6  11       74.43       71.23     16.91 o 
  -6   6  11      410.42      417.45     30.16 o 
  -4   6  11       12.06        9.76     15.89 o 
  -2   6  11      699.85      625.10     24.81 o 
   0   6  11       40.86       47.45     15.76 o 
   2   6  11      373.74      381.04     23.46 o 
   4   6  11      486.01      545.11     24.85 o 
   6   6  11       12.86       42.22     31.95 o 
 -13   7  11      234.16      302.80     24.34 o 
 -11   7  11      328.01      376.30     25.59 o 
  -9   7  11     1076.46     1038.50     41.21 o 
  -7   7  11      316.97      380.11     27.58 o 
  -5   7  11     1444.14     1432.53     46.06 o 
  -3   7  11     5375.62     5199.56     69.61 o 
  -1   7  11      554.73      538.89     22.95 o 
   1   7  11     1171.63     1096.38     32.83 o 
   3   7  11     1175.31     1282.16     32.89 o 
   5   7  11      782.56      889.33     89.51 o 
 -12   8  11       57.73       56.97     17.40 o 
 -10   8  11      830.91      811.22     32.10 o 
  -8   8  11     1474.32     1411.05     46.87 o 
  -6   8  11      469.43      457.40     22.41 o 
  -4   8  11      336.70      342.01     21.83 o 
  -2   8  11      248.00      258.23     22.91 o 
   0   8  11       25.23       39.43     14.18 o 
   2   8  11       74.60       64.76     15.32 o 
   4   8  11       50.29       35.44     24.77 o 
 -11   9  11      169.57      187.49     22.68 o 
  -9   9  11     1154.92     1153.15     31.11 o 
  -7   9  11      309.85      303.21     40.40 o 
  -5   9  11      296.41      328.68     27.99 o 
  -3   9  11     2481.89     2433.20     43.32 o 
  -1   9  11      349.27      433.74     35.89 o 
   1   9  11      520.77      508.10     26.07 o 
   3   9  11      371.94      362.70     30.72 o 
   5   9  11      597.23      602.32     62.51 o 
 -10  10  11        5.83       39.82     15.68 o 
  -8  10  11      282.64      281.29     36.63 o 
  -6  10  11      519.56      583.96     26.29 o 
  -4  10  11       73.88       48.68     19.62 o 
  -2  10  11      506.76      532.02     29.65 o 
   0  10  11       53.99       72.82     15.23 o 
   2  10  11       67.92      108.41     22.70 o 
   4  10  11      170.29      215.20     68.50 o 
  -9  11  11     1180.13     1319.89     37.98 o 
  -7  11  11      831.54      872.86     31.05 o 
  -5  11  11      749.84      664.36     34.65 o 
  -3  11  11      561.11      594.77     28.30 o 
  -1  11  11      522.91      592.98     28.36 o 
   1  11  11     1606.01     1725.16     38.87 o 
   3  11  11      196.04      208.46     46.27 o 
  -8  12  11       84.81       97.28     24.41 o 
  -6  12  11       19.42       50.77     22.83 o 
  -4  12  11     1388.39     1344.74     45.01 o 
  -2  12  11      231.24      274.42     31.53 o 
   0  12  11      107.94      123.85     18.39 o 
   2  12  11       16.66       56.73     33.46 o 
  -7  13  11       26.39       37.64     21.25 o 
  -5  13  11      661.24      726.41     35.40 o 
  -3  13  11      142.38      106.60     21.11 o 
  -1  13  11      209.42      121.88     25.49 o 
 -14   0  12      444.17      592.29    164.40 o 
 -12   0  12      687.23      655.39     46.15 o 
 -10   0  12       82.48       51.94     30.21 o 
  -8   0  12       16.64       13.77     25.95 o 
  -6   0  12     1991.54     2092.33     78.78 o 
  -4   0  12     2886.23     2796.40     91.63 o 
  -2   0  12     4153.01     4162.15    163.31 o 
   0   0  12     5780.29     5852.61    122.52 o 
   2   0  12     1750.63     1887.23     68.50 o 
   4   0  12      705.60      572.24     65.10 o 
   6   0  12      208.97      104.46     84.78 o 
 -15   1  12        5.16       -9.51     19.19 o 
 -13   1  12        0.71       18.74     18.18 o 
 -11   1  12       30.74       41.60     18.80 o 
  -9   1  12      559.18      605.93     30.76 o 
  -7   1  12      578.90      600.90     50.64 o 
  -5   1  12      178.86      189.40     23.67 o 
  -3   1  12      719.68      721.12     31.25 o 
  -1   1  12      513.73      506.73     28.17 o 
   1   1  12     1009.63     1075.21     41.24 o 
   3   1  12        6.26       13.06     17.92 o 
   5   1  12        7.18      -15.99     27.23 o 
   7   1  12        5.22      -14.63     30.96 o 
 -14   2  12      123.46       95.21     26.16 o 
 -12   2  12      245.35      275.68     23.72 o 
 -10   2  12     3983.59     3969.60     74.12 o 
  -8   2  12     1519.79     1429.21     48.53 o 
  -6   2  12     2706.79     2685.30     57.35 o 
  -4   2  12     4002.31     3965.95     70.68 o 
  -2   2  12     1699.86     1630.21     54.24 o 
   0   2  12      502.05      496.59     27.82 o 
   2   2  12      243.12      328.28     42.38 o 
   4   2  12     1192.85     1284.13     74.94 o 
   6   2  12     1096.93     1070.45    105.97 o 
 -13   3  12      101.56       74.28     23.08 o 
 -11   3  12      398.26      437.71     43.43 o 
  -9   3  12      161.15      172.69     26.12 o 
  -7   3  12        9.26        4.59     15.09 o 
  -5   3  12      165.99      207.17     26.02 o 
  -3   3  12      793.28      754.28     47.91 o 
  -1   3  12      363.83      445.03     29.76 o 
   1   3  12        7.01       19.69     17.64 o 
   3   3  12       64.12       47.96     22.39 o 
   5   3  12      103.30       50.73     54.20 o 
 -14   4  12      897.15      863.41     43.16 o 
 -12   4  12     1960.04     1860.56     46.52 o 
 -10   4  12     1823.90     1819.20     48.31 o 
  -8   4  12      470.45      550.28     32.47 o 
  -6   4  12     4558.75     4549.75     68.30 o 
  -4   4  12     7076.46     6990.32    103.01 o 
  -2   4  12     1065.80     1029.54     33.72 o 
   0   4  12     2338.74     2389.43     48.68 o 
   2   4  12     2097.16     2139.76     60.24 o 
   4   4  12       52.74       53.42     24.56 o 
   6   4  12      256.42      287.76     41.47 o 
 -13   5  12      304.56      363.35     28.22 o 
 -11   5  12      276.19      299.96     30.79 o 
  -9   5  12     1236.76     1116.55     35.14 o 
  -7   5  12       39.64       27.24     21.48 o 
  -5   5  12      128.34      122.08     18.60 o 
  -3   5  12        1.87       29.94     16.52 o 
  -1   5  12      140.86      138.99     28.07 o 
   1   5  12        1.08        6.38     18.59 o 
   3   5  12      111.90       90.42     29.88 o 
   5   5  12       71.73      130.55     34.44 o 
 -14   6  12       27.64       69.88     27.25 o 
 -12   6  12      832.57      777.88     62.99 o 
 -10   6  12      692.26      789.91     61.66 o 
  -8   6  12      218.23      204.71     24.54 o 
  -6   6  12     1413.29     1325.13     38.43 o 
  -4   6  12     3570.22     3411.20     52.69 o 
  -2   6  12      247.61      235.41     21.39 o 
   0   6  12      494.61      513.95     22.71 o 
   2   6  12     1111.30     1093.77     43.67 o 
   4   6  12       12.66       -4.93     21.83 o 
 -13   7  12      134.28      135.41     22.10 o 
 -11   7  12      175.27      291.95     37.89 o 
  -9   7  12      415.54      427.24     29.11 o 
  -7   7  12        2.70       -2.11     19.73 o 
  -5   7  12      483.48      444.70     23.37 o 
  -3   7  12     1379.17     1358.15     46.08 o 
  -1   7  12      350.51      331.96     24.77 o 
   1   7  12       84.91      100.68     17.05 o 
   3   7  12        0.25       23.70     19.31 o 
   5   7  12       97.96       68.47     31.60 o 
 -12   8  12      438.83      518.54     30.63 o 
 -10   8  12      396.11      458.00     31.79 o 
  -8   8  12      768.24      704.07     32.79 o 
  -6   8  12      188.91      206.93     21.40 o 
  -4   8  12      417.04      488.00     25.48 o 
  -2   8  12      501.53      557.22     23.77 o 
   0   8  12     2092.04     2064.30     44.51 o 
   2   8  12      840.04      786.76     31.98 o 
   4   8  12       45.17       26.00     25.58 o 
 -11   9  12      122.68      107.05     22.97 o 
  -9   9  12      250.19      218.69     24.81 o 
  -7   9  12      118.17       73.43     17.87 o 
  -5   9  12      226.54      199.40     26.17 o 
  -3   9  12      584.06      646.57     28.95 o 
  -1   9  12       84.94       53.24     18.32 o 
   1   9  12       37.02       41.53     15.12 o 
   3   9  12       85.44       49.75     23.19 o 
 -10  10  12      363.04      390.29     29.55 o 
  -8  10  12      652.79      670.64     46.40 o 
  -6  10  12      798.43      891.70     31.89 o 
  -4  10  12     1834.30     1803.23     40.82 o 
  -2  10  12      660.07      793.26     30.82 o 
   0  10  12      550.71      592.99     38.79 o 
   2  10  12      696.04      763.09     35.64 o 
  -9  11  12       15.00        0.85     16.92 o 
  -7  11  12       22.58       25.53     19.80 o 
  -5  11  12      197.71      136.02     26.08 o 
  -3  11  12      144.61      106.58     24.66 o 
  -1  11  12       20.58       27.88     19.60 o 
   1  11  12        1.00        4.69     16.54 o 
  -8  12  12       51.74       72.08     18.79 o 
  -6  12  12      653.87      753.06     39.02 o 
  -4  12  12     1011.97      908.71     73.80 o 
  -2  12  12       88.73       76.84     19.91 o 
   0  12  12      132.83       90.73     19.42 o 
  -5  13  12      385.35      356.82     61.92 o 
  -3  13  12        7.89       18.86     21.76 o 
 -13   1  13      109.07      108.77     22.58 o 
 -11   1  13      868.53      763.50     35.21 o 
  -9   1  13       50.45       31.98     20.99 o 
  -7   1  13      690.06      658.74     33.03 o 
  -5   1  13     3926.32     3912.43     68.98 o 
  -3   1  13      189.64      205.09     24.18 o 
  -1   1  13     1205.07     1268.27     46.84 o 
   1   1  13     1437.14     1514.63     46.84 o 
   3   1  13      711.70      825.87     95.37 o 
   5   1  13      783.29      832.93     96.51 o 
 -14   2  13      476.54      488.65     30.69 o 
 -12   2  13      268.16      255.23     41.80 o 
 -10   2  13       32.23       21.00     20.00 o 
  -8   2  13       92.73       68.66     24.17 o 
  -6   2  13        9.07       -7.23     19.85 o 
  -4   2  13      233.47      235.13     30.76 o 
  -2   2  13      339.15      418.65     43.21 o 
   0   2  13       22.08       27.63     27.67 o 
   2   2  13      116.93       98.78     25.24 o 
   4   2  13      295.44      256.68     41.43 o 
 -13   3  13      161.81      155.91     22.31 o 
 -11   3  13     2466.07     2356.26     58.94 o 
  -9   3  13     1412.36     1369.40     40.67 o 
  -7   3  13      214.38      186.50     27.62 o 
  -5   3  13      593.16      600.72     30.95 o 
  -3   3  13       19.45       26.16     20.71 o 
  -1   3  13     1046.02     1070.83     37.26 o 
   1   3  13     3066.25     3041.81     93.27 o 
   3   3  13     1083.60     1119.45     51.86 o 
   5   3  13      478.79      537.61     49.56 o 
 -14   4  13        2.82       18.46     18.48 o 
 -12   4  13       50.84       45.66     22.63 o 
 -10   4  13      151.31      161.69     22.87 o 
  -8   4  13       48.80       25.76     19.57 o 
  -6   4  13        5.55        0.96     17.77 o 
  -4   4  13     1254.26     1084.02     44.86 o 
  -2   4  13       16.76       -1.98     19.41 o 
   0   4  13       20.64       36.35     19.99 o 
   2   4  13        0.29       -9.47     20.66 o 
   4   4  13      196.99      227.24     39.91 o 
 -13   5  13      208.98      194.49     28.04 o 
 -11   5  13     1589.50     1497.38     46.52 o 
  -9   5  13     1917.25     1730.73     58.55 o 
  -7   5  13     1760.67     1798.96     61.07 o 
  -5   5  13     3536.84     3480.86     64.81 o 
  -3   5  13     1338.73     1425.63     43.70 o 
  -1   5  13       60.31       73.64     26.65 o 
   1   5  13      890.91      971.82     57.99 o 
   3   5  13      796.28      891.09     53.12 o 
   5   5  13      314.33      357.22     71.18 o 
 -12   6  13      251.86      367.35     56.88 o 
 -10   6  13       21.79        5.52     17.16 o 
  -8   6  13       92.50       40.12     19.74 o 
  -6   6  13       29.75       45.64     20.83 o 
  -4   6  13      672.45      753.91     30.41 o 
  -2   6  13       76.07       88.26     20.58 o 
   0   6  13       51.92       42.88     17.51 o 
   2   6  13       39.97       31.86     21.76 o 
   4   6  13       58.65      108.39    110.13 o 
 -13   7  13      118.40       63.77     37.91 o 
 -11   7  13      131.40       86.88     23.74 o 
  -9   7  13      835.27      811.39     63.32 o 
  -7   7  13      970.78      962.59     55.09 o 
  -5   7  13      613.64      688.08     28.39 o 
  -3   7  13      720.81      732.47     32.65 o 
  -1   7  13      100.27       81.40     20.45 o 
   1   7  13      388.47      459.63     34.87 o 
   3   7  13      149.10      130.99     26.44 o 
 -12   8  13       40.00       64.90     21.80 o 
 -10   8  13       16.68       34.58     21.22 o 
  -8   8  13      169.93      160.43     21.37 o 
  -6   8  13      194.95      186.97     21.65 o 
  -4   8  13      374.22      343.31     27.29 o 
  -2   8  13      558.83      677.56     26.66 o 
   0   8  13      422.41      537.08     60.47 o 
   2   8  13      229.41      163.51     30.53 o 
 -11   9  13      188.08      180.74     26.51 o 
  -9   9  13      795.06      825.80     35.37 o 
  -7   9  13      889.66      898.76     36.88 o 
  -5   9  13      289.83      253.11     28.76 o 
  -3   9  13      531.73      558.25     29.10 o 
  -1   9  13      696.28      765.77     53.21 o 
   1   9  13     1228.04     1311.88     52.03 o 
 -10  10  13      112.44      100.14     23.41 o 
  -8  10  13      135.10       87.83     21.04 o 
  -6  10  13      414.86      476.86     53.93 o 
  -4  10  13       52.48       39.67     20.10 o 
  -2  10  13       79.80       55.36     20.41 o 
   0  10  13        1.44       -2.12     15.92 o 
  -9  11  13       18.72      -24.23     24.23 o 
  -7  11  13       25.96       33.00     20.18 o 
  -5  11  13      271.20      322.45     46.82 o 
  -3  11  13       76.33       35.58     20.72 o 
  -1  11  13       69.37       60.41     19.78 o 
  -6  12  13      287.48      203.91     39.45 o 
  -4  12  13       22.60        2.59     24.72 o 
 -14   0  14      344.53      489.33    114.00 o 
 -12   0  14     1459.01     1440.72    106.09 o 
 -10   0  14     2449.06     2291.55    285.93 o 
  -8   0  14      741.34      741.22     65.85 o 
  -6   0  14     1616.82     1584.31     67.24 o 
  -4   0  14      102.23      109.29     40.49 o 
  -2   0  14      142.04      172.79     36.44 o 
   0   0  14        9.89        2.57     34.42 o 
   2   0  14       68.54       45.04     40.58 o 
   4   0  14      277.16      273.25     65.10 o 
 -13   1  14       67.17       39.23     24.95 o 
 -11   1  14      465.46      425.53     37.30 o 
  -9   1  14      927.99      932.32     55.09 o 
  -7   1  14        9.43        9.06     21.81 o 
  -5   1  14       92.19       71.86     28.90 o 
  -3   1  14     1045.04      942.22     41.79 o 
  -1   1  14      815.24      823.72     61.56 o 
   1   1  14        8.81       22.76     21.37 o 
   3   1  14        1.43      -17.35     24.88 o 
 -14   2  14      629.63      679.84     33.29 o 
 -12   2  14      440.71      458.34     35.58 o 
 -10   2  14      699.29      752.73     54.29 o 
  -8   2  14      234.50      287.87     33.38 o 
  -6   2  14     1014.64     1017.40     69.05 o 
  -4   2  14      153.64      289.03     65.52 o 
  -2   2  14     1790.97     1715.85     75.77 o 
   0   2  14     4353.66     4352.59     78.76 o 
   2   2  14      538.53      538.10     34.50 o 
   4   2  14      105.82      131.28     66.80 o 
 -13   3  14      182.88      138.10     26.88 o 
 -11   3  14      407.30      424.44     31.80 o 
  -9   3  14      362.68      400.48     40.69 o 
  -7   3  14       29.86       18.29     22.31 o 
  -5   3  14       33.12       49.13     26.17 o 
  -3   3  14      671.66      760.75     43.22 o 
  -1   3  14        0.10       -9.45     22.01 o 
   1   3  14      236.91      215.03     27.26 o 
   3   3  14        7.92        3.80     23.46 o 
 -12   4  14     1503.24     1435.35     43.71 o 
 -10   4  14     1701.81     1584.67     49.72 o 
  -8   4  14      231.02      226.24     28.96 o 
  -6   4  14     2162.33     1919.08    102.99 o 
  -4   4  14     4131.26     4099.37     74.53 o 
  -2   4  14     1088.04     1051.90     56.98 o 
   0   4  14      730.07      687.40     43.48 o 
   2   4  14      909.87     1045.78     53.76 o 
   4   4  14      572.52      753.90     72.92 o 
 -13   5  14      234.50      196.82     27.68 o 
 -11   5  14       84.88       84.56     22.78 o 
  -9   5  14      276.52      305.53     38.07 o 
  -7   5  14       29.14        5.56     26.96 o 
  -5   5  14      311.23      367.26     47.13 o 
  -3   5  14       28.80       32.37     18.06 o 
  -1   5  14      252.63      204.89     29.94 o 
   1   5  14      114.30      108.71     31.45 o 
   3   5  14      115.45       78.95     39.98 o 
 -12   6  14     1422.30     1426.23     58.76 o 
 -10   6  14      969.50      982.89     48.57 o 
  -8   6  14      324.60      314.98     30.68 o 
  -6   6  14      958.75      912.15     33.60 o 
  -4   6  14     1786.49     1713.15     55.16 o 
  -2   6  14      308.04      361.02     27.40 o 
   0   6  14      585.02      593.77     27.68 o 
   2   6  14      215.33      128.68     24.60 o 
 -11   7  14        1.37       22.99     21.99 o 
  -9   7  14      206.28      291.78     62.40 o 
  -7   7  14        0.63       11.20     18.81 o 
  -5   7  14        5.07       36.99     20.18 o 
  -3   7  14       99.02      103.83     24.26 o 
  -1   7  14      136.88      145.41     22.67 o 
   1   7  14       77.20       96.97     23.61 o 
 -10   8  14      426.34      543.86     45.00 o 
  -8   8  14      337.71      398.45     27.52 o 
  -6   8  14      340.24      354.44     30.20 o 
  -4   8  14      336.02      361.55     36.42 o 
  -2   8  14       34.90       54.93     27.49 o 
   0   8  14      719.85      726.76     33.91 o 
  -9   9  14        1.03       19.24     23.86 o 
  -7   9  14       10.51       -5.12     17.02 o 
  -5   9  14       11.22       26.22     18.02 o 
  -3   9  14        9.01       15.90     18.28 o 
  -1   9  14       92.11      109.53     23.58 o 
   1   9  14       65.59       73.04     59.80 o 
  -8  10  14      108.99      161.84     33.03 o 
  -6  10  14      347.08      358.39     45.64 o 
  -4  10  14      390.04      402.34     39.28 o 
  -2  10  14      259.05      208.13     36.22 o 
  -7  11  14        3.16       13.56     38.98 o 
  -5  11  14       12.28       38.17     26.36 o 
  -3  11  14        3.70       -3.67     18.92 o 
 -13   1  15      721.69      672.01     38.81 o 
 -11   1  15     1547.88     1529.28     46.77 o 
  -9   1  15       31.52       39.52     23.96 o 
  -7   1  15     1023.33      982.78     69.18 o 
  -5   1  15     3250.05     3095.11     67.57 o 
  -3   1  15      154.24      187.35     28.52 o 
  -1   1  15      454.60      451.77     37.60 o 
   1   1  15      121.55      149.28     30.84 o 
   3   1  15       88.24      110.72     50.26 o 
 -12   2  15       45.68       14.50     22.93 o 
 -10   2  15      104.35      128.12     32.04 o 
  -8   2  15      135.00      183.76     30.91 o 
  -6   2  15       22.63       22.32     41.19 o 
  -4   2  15      115.83      132.63     32.92 o 
  -2   2  15      324.39      421.09     32.73 o 
   0   2  15      153.54      139.87     30.02 o 
   2   2  15        5.08       43.82     24.91 o 
 -13   3  15       11.38       13.46     26.18 o 
 -11   3  15      136.98      157.19     29.53 o 
  -9   3  15      120.82      130.41     26.34 o 
  -7   3  15     1266.70     1197.70     53.67 o 
  -5   3  15     2707.96     2418.85     59.99 o 
  -3   3  15     1144.54     1129.60     58.40 o 
  -1   3  15     1887.34     1738.93     51.83 o 
   1   3  15     1165.17     1175.09     49.23 o 
   3   3  15      303.07      285.24     42.98 o 
 -12   4  15       37.89       35.62     30.71 o 
 -10   4  15     1030.15     1040.45     47.74 o 
  -8   4  15      295.03      352.67     41.99 o 
  -6   4  15        5.28        8.95     21.59 o 
  -4   4  15      311.43      393.92     46.58 o 
  -2   4  15        9.65       17.10     24.02 o 
   0   4  15       21.99       -6.62     25.03 o 
   2   4  15       85.29       87.96     35.64 o 
 -11   5  15      579.82      515.05     37.77 o 
  -9   5  15      725.23      664.34     50.77 o 
  -7   5  15      551.90      601.76     47.31 o 
  -5   5  15      550.21      520.61     32.65 o 
  -3   5  15      881.52     1001.62     44.49 o 
  -1   5  15      874.71      986.68     51.50 o 
   1   5  15      483.14      498.30     39.94 o 
 -12   6  15      152.89      154.89     29.15 o 
 -10   6  15       32.02       39.32     21.53 o 
  -8   6  15      193.40      180.22     25.05 o 
  -6   6  15      201.88      153.60     25.73 o 
  -4   6  15      375.91      378.65     34.86 o 
  -2   6  15      100.87       78.63     20.81 o 
   0   6  15      176.44      201.71     25.93 o 
 -11   7  15      600.42      589.27     41.40 o 
  -9   7  15      940.47      983.82     68.46 o 
  -7   7  15     2214.21     2067.50     49.47 o 
  -5   7  15     1203.97     1165.92     44.42 o 
  -3   7  15      746.31      747.33     37.53 o 
  -1   7  15      606.87      639.42     44.87 o 
   1   7  15      389.57      319.62    105.40 o 
 -10   8  15        0.75       -2.76     21.08 o 
  -8   8  15       43.16       48.10     25.01 o 
  -6   8  15       28.32       41.93     20.56 o 
  -4   8  15       29.70       27.37     23.08 o 
  -2   8  15        0.63        9.90     21.40 o 
   0   8  15       25.32       23.50     21.06 o 
  -9   9  15        5.98       41.67     22.65 o 
  -7   9  15      622.07      698.77     38.71 o 
  -5   9  15      326.41      379.08     56.64 o 
  -3   9  15       63.17       57.13     22.13 o 
  -6  10  15        2.12       -1.33     19.22 o 
  -4  10  15       16.27       22.23     21.64 o 
 -12   0  16     1192.33     1179.71     60.87 o 
 -10   0  16      781.63      739.99     81.18 o 
  -8   0  16      123.05      119.69     40.27 o 
  -6   0  16      154.73      153.92     42.26 o 
  -4   0  16      644.12      621.89     55.27 o 
  -2   0  16      787.81      684.12    225.38 o 
   0   0  16     2607.30     2617.45    197.37 o 
 -11   1  16      214.33      165.21     31.18 o 
  -9   1  16       14.84       22.58     28.62 o 
  -7   1  16       12.33       -5.06     23.17 o 
  -5   1  16      337.82      377.28     38.40 o 
  -3   1  16       35.01       35.16     30.16 o 
  -1   1  16       34.21       46.91     27.65 o 
   1   1  16       27.73       46.78     36.57 o 
 -12   2  16      782.05      739.57     40.05 o 
 -10   2  16      427.36      376.39     32.72 o 
  -8   2  16      650.59      612.01     42.45 o 
  -6   2  16     2310.31     2243.45     65.93 o 
  -4   2  16       28.19       51.35     25.52 o 
  -2   2  16       22.77       48.19     30.90 o 
   0   2  16      345.87      430.54     54.53 o 
 -11   3  16       46.83       41.90     26.55 o 
  -9   3  16       35.10       52.84     31.25 o 
  -7   3  16       11.32       28.76     26.45 o 
  -5   3  16      821.08      937.28     50.04 o 
  -3   3  16        9.49       43.41     27.17 o 
  -1   3  16        0.19       18.39     35.79 o 
   1   3  16       67.05      101.76     36.76 o 
 -10   4  16      231.54      163.95     29.74 o 
  -8   4  16      392.94      380.89     40.24 o 
  -6   4  16      762.77      778.85     40.72 o 
  -4   4  16      925.41     1025.18     72.77 o 
  -2   4  16     1460.00     1534.00     56.31 o 
   0   4  16      897.00      869.06     57.33 o 
 -11   5  16      283.45      300.80     31.56 o 
  -9   5  16      286.63      288.65     31.28 o 
  -7   5  16       13.27       29.84     21.81 o 
  -5   5  16      310.72      412.45     74.76 o 
  -3   5  16       59.41       82.30     29.54 o 
  -1   5  16      245.15      333.79     69.48 o 
 -10   6  16      485.39      637.35     62.11 o 
  -8   6  16      399.15      452.18     35.10 o 
  -6   6  16      392.99      418.32     36.09 o 
  -4   6  16      524.35      502.14     31.76 o 
  -2   6  16      132.78      110.78     25.22 o 
  -9   7  16        0.59       19.75     23.12 o 
  -7   7  16      121.89      183.90     30.46 o 
  -5   7  16      161.91      152.71     25.43 o 
  -3   7  16        2.24      -23.29     23.29 o 
  -8   8  16      366.03      381.89     33.54 o 
  -6   8  16      330.48      319.66     31.54 o 
  -4   8  16      133.62      121.60     31.91 o 
 -11   1  17     1431.82     1308.97     67.39 o 
  -9   1  17      183.29      174.20     36.32 o 
  -7   1  17      815.40      758.05     49.06 o 
  -5   1  17     1301.80     1030.95     49.58 o 
  -3   1  17      399.63      521.33     95.98 o 
  -1   1  17      769.03      758.61     57.03 o 
 -10   2  17      756.28      675.41     43.48 o 
  -8   2  17       18.96       27.18     34.54 o 
  -6   2  17       25.79       26.81     28.22 o 
  -4   2  17      208.22      209.10     33.49 o 
  -2   2  17       72.46       31.74     32.89 o 
  -9   3  17      137.07      148.99     35.10 o 
  -7   3  17      372.44      336.46     36.31 o 
  -5   3  17       95.83       73.28     34.75 o 
  -3   3  17        6.98       18.66     25.41 o 
  -1   3  17      138.22      154.18     32.41 o 
 -10   4  17       71.63       73.40     29.29 o 
  -8   4  17      106.08       91.60     35.22 o 
  -6   4  17       14.52        2.60     22.02 o 
  -4   4  17       37.14       95.59     31.96 o 
  -2   4  17       18.40       49.44     30.43 o 
  -9   5  17      305.36      233.43     35.31 o 
  -7   5  17      384.01      278.16     33.46 o 
  -5   5  17       52.59       34.59     23.34 o 
  -3   5  17      661.67      656.16     57.18 o 
  -8   6  17       50.69       39.65     26.17 o 
  -6   6  17        0.77       20.49     23.84 o 
  -4   6  17      100.31       92.93     25.50 o 
  -8   0  18      935.08      883.86    102.38 o 
  -6   0  18     3202.14     3262.40    170.69 o 
  -4   0  18      240.19      260.54     53.32 o 
  -9   1  18       48.45       69.48     31.29 o 
  -7   1  18        4.69      -25.59     37.62 o 
  -5   1  18      136.04       82.97     35.17 o 
  -3   1  18       63.83       40.45     34.20 o 
  -8   2  18      176.28      178.42     42.47 o 
  -6   2  18      815.65      871.72     56.86 o 
  -4   2  18      236.63      245.80     37.59 o 
  -7   3  18       32.52       63.62     30.54 o 
  -5   3  18      928.24      906.77     54.24 o 
                                                 
